# Supplementary material for: Exploring the shared molecular mechanisms between systemic lupus erythematosus and primary Sjögren’s syndrome based on integrated bioinformatics and single-cell RNA-seq analysis
Source: Front Immunol. 2023 Aug 8;14:1212330. doi: 10.3389/fimmu.2023.1212330 (PMC10442653; doi:10.3389/fimmu.2023.1212330)
Supplement: Supplementary file 1 [file DataSheet_1.csv]

The differentially expressed genes of GSE50772
	adj.P.Val	P.Value	logFC	change
C4orf48	1.14E-13	6.50E-18	0.927255635	UP
NEMF	1.14E-13	1.14E-17	-0.848851605	DOWN
ZNF91	1.41E-13	2.12E-17	-0.999390074	DOWN
MTX1	1.86E-13	3.74E-17	0.661031111	UP
DUSP1	2.18E-12	5.46E-16	1.267151633	UP
ZNF665	5.28E-12	2.12E-15	-0.749456486	DOWN
CXCL2	5.28E-12	2.20E-15	3.515750927	UP
PPP2R5E	5.28E-12	2.38E-15	-0.5027746	DOWN
PMS2P3	6.25E-12	3.24E-15	-0.627459362	DOWN
ARGLU1	6.25E-12	3.67E-15	-0.692272107	DOWN
SLTM	6.25E-12	4.29E-15	-0.594703887	DOWN
PSENEN	6.25E-12	4.38E-15	0.758461897	UP
ZBTB44	6.25E-12	4.39E-15	-0.860546004	DOWN
CXCL8	6.67E-12	5.02E-15	4.352547732	UP
FNBP4	7.95E-12	6.38E-15	-0.626828127	DOWN
EIF4E2	9.59E-12	8.17E-15	0.648189651	UP
FOS	9.84E-12	8.88E-15	2.154189619	UP
UBXN7	1.06E-11	1.03E-14	-0.760434922	DOWN
TIA1	1.06E-11	1.07E-14	-0.776056846	DOWN
TXN	1.09E-11	1.20E-14	0.64793699	UP
CYSTM1	1.18E-11	1.36E-14	1.533100369	UP
VPS13C	1.21E-11	1.45E-14	-0.965214715	DOWN
HNRNPU-AS1	1.49E-11	1.93E-14	-1.278736955	DOWN
ZFP90	1.49E-11	1.94E-14	-0.823343986	DOWN
CUEDC2	1.58E-11	2.14E-14	0.53489382	UP
PRPF4B	2.36E-11	3.31E-14	-0.94741949	DOWN
TNFAIP6	2.45E-11	3.59E-14	2.372122978	UP
ATL2	2.45E-11	3.69E-14	-0.704999177	DOWN
SON	4.21E-11	6.76E-14	-0.601887077	DOWN
RILPL2	4.90E-11	8.33E-14	0.779371452	UP
CXCL1	4.90E-11	8.35E-14	2.79138286	UP
PRPF38B	5.00E-11	8.78E-14	-0.98032706	DOWN
COX6B1	5.49E-11	9.91E-14	0.615292796	UP
LOC101929240 /// SNRNP200	5.52E-11	1.02E-13	-0.581538147	DOWN
EGR1	5.90E-11	1.13E-13	3.191321342	UP
U2SURP	6.32E-11	1.24E-13	-0.505053697	DOWN
THUMPD1	6.46E-11	1.30E-13	-0.650121026	DOWN
NFKBIA	6.86E-11	1.41E-13	1.49327641	UP
N4BP2L2	7.50E-11	1.58E-13	-1.490206078	DOWN
CYBA	8.32E-11	1.82E-13	0.554766496	UP
DDIT3	8.32E-11	1.83E-13	1.056777884	UP
MAP3K7	9.57E-11	2.16E-13	-0.511273987	DOWN
MSRB1	1.13E-10	2.64E-13	1.205449765	UP
TIMM17B	1.13E-10	2.67E-13	0.743206287	UP
SCAF8	1.24E-10	3.02E-13	-0.509151378	DOWN
FFAR2	1.24E-10	3.04E-13	2.500554406	UP
CCDC69	1.24E-10	3.11E-13	-0.586903957	DOWN
BRAF	1.35E-10	3.64E-13	-0.775550261	DOWN
CHMP1B	1.35E-10	3.69E-13	0.616952414	UP
ROMO1	1.35E-10	3.72E-13	0.88015797	UP
NDUFB3	2.09E-10	5.96E-13	0.562856728	UP
NR2C1	2.09E-10	5.97E-13	-0.638699402	DOWN
LUC7L3	2.34E-10	6.93E-13	-0.736884804	DOWN
EIF4B	2.58E-10	7.77E-13	-0.82513757	DOWN
USP24	2.61E-10	8.00E-13	-0.630575226	DOWN
NAA35	2.79E-10	8.82E-13	-0.58681057	DOWN
PLXDC1	3.28E-10	1.05E-12	-1.320337612	DOWN
ANKRD17	3.28E-10	1.10E-12	-0.607457908	DOWN
SCD5	3.28E-10	1.11E-12	-1.691852878	DOWN
SLC35A3	3.28E-10	1.12E-12	-1.024863302	DOWN
CREBZF	3.50E-10	1.21E-12	-1.13324454	DOWN
NAA16	3.59E-10	1.26E-12	-0.889257216	DOWN
SQRDL	3.70E-10	1.33E-12	0.782338345	UP
MKLN1	3.70E-10	1.36E-12	-0.716225045	DOWN
SLC5A3	3.70E-10	1.36E-12	-0.917118422	DOWN
HLX	3.70E-10	1.37E-12	1.244687792	UP
BTAF1	3.72E-10	1.40E-12	-0.57186359	DOWN
MIEN1	3.82E-10	1.48E-12	0.57614591	UP
MYBL1	3.82E-10	1.49E-12	-1.614943302	DOWN
DYSF	3.82E-10	1.50E-12	1.451985285	UP
SREK1	3.85E-10	1.53E-12	-0.506674504	DOWN
DYRK2	3.98E-10	1.60E-12	-0.84880045	DOWN
NOP10	4.09E-10	1.68E-12	0.555111852	UP
INPP4A	4.09E-10	1.68E-12	-0.678844652	DOWN
C14orf64	4.10E-10	1.71E-12	-0.951237507	DOWN
TMEM168	4.35E-10	1.86E-12	-0.614047742	DOWN
UBALD2	4.35E-10	1.93E-12	0.808835639	UP
ZNF438	4.35E-10	1.93E-12	0.763854556	UP
TTC14	4.35E-10	1.94E-12	-0.641904684	DOWN
IKBKAP	4.35E-10	1.94E-12	-0.584166746	DOWN
PSMA1	4.49E-10	2.07E-12	0.522938201	UP
TBRG1	4.49E-10	2.07E-12	-0.752499454	DOWN
ILF3	4.61E-10	2.15E-12	-0.844071067	DOWN
OFD1	4.61E-10	2.17E-12	-0.729560244	DOWN
SUN1	5.28E-10	2.52E-12	-0.841586952	DOWN
DDHD1	5.82E-10	2.84E-12	-0.735268509	DOWN
ARID1A	5.82E-10	2.85E-12	-0.995699134	DOWN
SHKBP1	5.82E-10	2.86E-12	0.583890815	UP
AFG3L1P	5.89E-10	2.92E-12	-0.725956928	DOWN
TMC8	6.51E-10	3.26E-12	-0.895969741	DOWN
SF3B1	6.55E-10	3.32E-12	-0.832136052	DOWN
FOSB	6.62E-10	3.39E-12	2.970419919	UP
PSMD13	6.62E-10	3.42E-12	0.718713795	UP
ATR	6.93E-10	3.65E-12	-0.554858506	DOWN
ITGA4	7.31E-10	3.92E-12	-0.770087591	DOWN
EDF1	7.80E-10	4.22E-12	0.500094085	UP
BCL9L	8.12E-10	4.44E-12	-0.948648258	DOWN
SFPQ	8.46E-10	4.68E-12	-0.700253895	DOWN
CAPRIN2	8.46E-10	4.71E-12	-0.792467762	DOWN
NINJ2	8.80E-10	4.97E-12	0.909837678	UP
ASNA1	8.80E-10	5.00E-12	0.510556073	UP
RANBP2	8.80E-10	5.03E-12	-0.795917446	DOWN
ZNF780B	8.99E-10	5.18E-12	-0.879453721	DOWN
S100P	9.82E-10	5.76E-12	3.016693614	UP
UHMK1	9.87E-10	5.84E-12	-0.62256367	DOWN
ERMP1	1.09E-09	6.52E-12	-0.689804345	DOWN
BASP1	1.26E-09	7.61E-12	1.111782463	UP
NAA15	1.32E-09	8.06E-12	-0.517232785	DOWN
ADAT1	1.32E-09	8.08E-12	-0.670502744	DOWN
LRRC59	1.34E-09	8.32E-12	0.613911804	UP
ACAD8	1.46E-09	9.26E-12	-0.587974607	DOWN
G3BP2	1.46E-09	9.32E-12	-0.667676952	DOWN
PRRC2C	1.51E-09	9.71E-12	-0.782774602	DOWN
AKAP11	1.51E-09	9.77E-12	-0.564675605	DOWN
ZFP36	1.51E-09	9.85E-12	1.17938461	UP
NLRP1	1.51E-09	9.93E-12	-0.805310856	DOWN
TTC13	1.65E-09	1.10E-11	-0.52425881	DOWN
EHMT1	1.65E-09	1.11E-11	-0.707932843	DOWN
IFITM2	1.99E-09	1.35E-11	0.577561586	UP
LRG1	2.10E-09	1.43E-11	1.931317245	UP
PPP2R4	2.22E-09	1.52E-11	0.542289221	UP
DERL1	2.22E-09	1.55E-11	-0.640416481	DOWN
ZNF593	2.22E-09	1.55E-11	1.178726936	UP
SRSF11	2.24E-09	1.59E-11	-1.154147896	DOWN
AHSA2	2.32E-09	1.66E-11	-0.785605183	DOWN
HCFC1R1	2.32E-09	1.67E-11	0.768620838	UP
IFI27	2.32E-09	1.68E-11	5.112113002	UP
ZNF43 /// ZNF729	2.49E-09	1.81E-11	-0.639596637	DOWN
CCR1	2.51E-09	1.84E-11	0.995135338	UP
FBXO21	2.62E-09	1.93E-11	-0.539336948	DOWN
MFSD8	2.78E-09	2.06E-11	-0.631043756	DOWN
A2M-AS1	2.91E-09	2.18E-11	-1.435915157	DOWN
LYRM9	2.91E-09	2.19E-11	-0.82780953	DOWN
HKR1	2.98E-09	2.26E-11	-0.683354543	DOWN
IL1B	2.98E-09	2.27E-11	2.272043154	UP
SSBP3-AS1	3.03E-09	2.34E-11	-0.865064277	DOWN
BRE-AS1	3.07E-09	2.39E-11	2.543638666	UP
HDHD1	3.21E-09	2.51E-11	0.826278409	UP
TGS1	3.23E-09	2.55E-11	-0.54008202	DOWN
NUMBL	3.23E-09	2.56E-11	-0.820532895	DOWN
TCP11L2	3.24E-09	2.59E-11	-1.113047692	DOWN
SLC25A36	3.44E-09	2.76E-11	-0.56729645	DOWN
KCNJ2	3.49E-09	2.82E-11	1.536680406	UP
SLPI	3.57E-09	2.90E-11	2.204769188	UP
LOC283588	3.60E-09	2.98E-11	-1.021129079	DOWN
IKZF1	3.60E-09	3.00E-11	-0.508126946	DOWN
SYTL1	3.67E-09	3.08E-11	-0.63449367	DOWN
SSSCA1	3.72E-09	3.14E-11	0.871609933	UP
LRPAP1	3.75E-09	3.18E-11	0.929835377	UP
TOMM40	3.86E-09	3.31E-11	0.515990892	UP
PURA	3.91E-09	3.37E-11	-0.645230699	DOWN
STAG3L2 /// STAG3L3 /// TRIM73	3.99E-09	3.46E-11	-0.978112501	DOWN
SCAF11	3.99E-09	3.49E-11	-0.706182794	DOWN
GPR84	3.99E-09	3.50E-11	1.585980873	UP
ZCRB1	4.04E-09	3.59E-11	0.658707888	UP
PLEKHA1	4.04E-09	3.59E-11	-0.950532139	DOWN
AHNAK	4.04E-09	3.61E-11	-0.622974529	DOWN
ZXDC	4.12E-09	3.70E-11	-0.567506458	DOWN
FRAT2	4.42E-09	3.99E-11	1.081353519	UP
CCDC91	4.50E-09	4.09E-11	-1.443985587	DOWN
TNIK	4.50E-09	4.12E-11	-0.726554421	DOWN
MMP9	4.50E-09	4.13E-11	2.72512888	UP
BCOR	4.54E-09	4.19E-11	-0.81348241	DOWN
ZDHHC17	4.56E-09	4.23E-11	-0.735577678	DOWN
RNASE1	4.74E-09	4.42E-11	2.626540954	UP
CPTP	4.87E-09	4.57E-11	0.777918157	UP
PCMTD2	5.00E-09	4.71E-11	-0.616552808	DOWN
CHMP2A	5.05E-09	4.79E-11	0.565363556	UP
PMF1	5.41E-09	5.22E-11	0.520730522	UP
NLRC5	5.41E-09	5.23E-11	-0.846498443	DOWN
EHBP1L1	5.43E-09	5.28E-11	-0.965879239	DOWN
PSMD8	5.49E-09	5.37E-11	0.5566909	UP
KPNA5	5.50E-09	5.41E-11	-0.755056238	DOWN
MIR3934 /// UQCC2	5.51E-09	5.44E-11	0.733713738	UP
LINC00869	6.04E-09	6.02E-11	-0.846072913	DOWN
LOC100507507	6.13E-09	6.14E-11	0.752951331	UP
COLCA1	6.13E-09	6.17E-11	-0.994998436	DOWN
PDCD4	6.33E-09	6.41E-11	-1.210370139	DOWN
FASTKD2	6.33E-09	6.44E-11	-0.992365856	DOWN
PDXK	6.52E-09	6.67E-11	0.853519483	UP
CKAP4	6.55E-09	6.73E-11	1.026922249	UP
PWAR5	6.70E-09	6.92E-11	-0.988723615	DOWN
RBM25	6.79E-09	7.05E-11	-0.728466405	DOWN
BATF	7.00E-09	7.31E-11	0.640620181	UP
LINC00969	7.00E-09	7.33E-11	-1.248435045	DOWN
ATP2B4	7.14E-09	7.53E-11	-0.885187762	DOWN
C5orf28	7.14E-09	7.59E-11	-0.965102516	DOWN
ZNF558	7.14E-09	7.66E-11	-0.645199607	DOWN
AAK1	7.14E-09	7.74E-11	-0.924705259	DOWN
PHC3	7.14E-09	7.77E-11	-0.56018059	DOWN
CHI3L1	7.14E-09	7.77E-11	3.237295195	UP
YTHDC2	7.14E-09	7.80E-11	-0.868670724	DOWN
LPHN1	7.14E-09	7.81E-11	-0.820565137	DOWN
SCAI	7.14E-09	7.88E-11	-0.862139908	DOWN
PNISR	7.41E-09	8.21E-11	-0.922443717	DOWN
NACAP1	7.67E-09	8.54E-11	-1.076615286	DOWN
GSAP	7.72E-09	8.64E-11	-0.805668181	DOWN
EIF4G2	7.83E-09	8.83E-11	-0.500514318	DOWN
CRIPAK	7.83E-09	8.84E-11	-0.959454252	DOWN
CCDC23	7.85E-09	8.89E-11	0.575405496	UP
ANKRD44	8.19E-09	9.32E-11	-1.095215032	DOWN
SS18L1	8.34E-09	9.58E-11	-0.534211994	DOWN
TMX3	8.65E-09	9.97E-11	-0.62708406	DOWN
FLJ31306	8.72E-09	1.01E-10	-0.85659855	DOWN
NFATC2IP	8.73E-09	1.02E-10	-0.616753938	DOWN
PCGF5	8.80E-09	1.03E-10	0.738289725	UP
ZAP70	8.84E-09	1.04E-10	-0.929348874	DOWN
PPP1R15A	9.16E-09	1.08E-10	1.330556809	UP
SH2B1	9.93E-09	1.19E-10	-0.51925729	DOWN
CMPK1	1.00E-08	1.20E-10	-0.530599017	DOWN
ZRANB2	1.01E-08	1.22E-10	-0.646362393	DOWN
HIF1AN	1.01E-08	1.22E-10	-0.551453554	DOWN
ANKRD36B	1.01E-08	1.23E-10	-1.164071839	DOWN
RAB11FIP3	1.03E-08	1.26E-10	-1.04233506	DOWN
TXNDC17	1.03E-08	1.26E-10	0.626433534	UP
MAD2L1BP	1.03E-08	1.27E-10	0.727076269	UP
TWF2	1.05E-08	1.30E-10	0.614006271	UP
CLEC4E	1.05E-08	1.30E-10	1.376097752	UP
DNMT1	1.07E-08	1.33E-10	-0.564594804	DOWN
PAFAH2	1.09E-08	1.36E-10	-0.588115625	DOWN
HERC4	1.10E-08	1.38E-10	-0.521790271	DOWN
KLF12	1.15E-08	1.45E-10	-0.822438497	DOWN
RRN3P1	1.15E-08	1.46E-10	-0.627461392	DOWN
RALGAPA1	1.28E-08	1.65E-10	-0.558694661	DOWN
ZNF37BP	1.28E-08	1.65E-10	-0.914641638	DOWN
EVA1B	1.28E-08	1.66E-10	0.611914751	UP
SLC25A46	1.31E-08	1.70E-10	-0.602122637	DOWN
CCDC14	1.33E-08	1.74E-10	-0.529612837	DOWN
TACC3	1.40E-08	1.84E-10	0.648678658	UP
H2AFX	1.50E-08	2.00E-10	0.8437933	UP
SLC6A16	1.51E-08	2.02E-10	-0.828105322	DOWN
DNTTIP1	1.51E-08	2.03E-10	0.708431148	UP
ENTPD4	1.60E-08	2.15E-10	-0.641543477	DOWN
FAM208B	1.61E-08	2.18E-10	-0.71031048	DOWN
NNT	1.61E-08	2.19E-10	-1.030216498	DOWN
TMEM30A	1.61E-08	2.20E-10	-0.669072274	DOWN
ANGEL2	1.61E-08	2.20E-10	-0.53751824	DOWN
CCDC85B	1.61E-08	2.23E-10	0.776551687	UP
NOL4L	1.61E-08	2.23E-10	-0.680336647	DOWN
PAF1	1.62E-08	2.24E-10	0.514102632	UP
IFITM3	1.63E-08	2.27E-10	0.852483275	UP
U2AF1	1.67E-08	2.34E-10	0.563610168	UP
EZH1	1.70E-08	2.38E-10	-0.586855174	DOWN
ARG1	1.71E-08	2.42E-10	2.915800391	UP
SHPRH	1.71E-08	2.42E-10	-0.859778133	DOWN
ZMYM2	1.74E-08	2.46E-10	-0.625124235	DOWN
ZC3H14	1.78E-08	2.54E-10	-0.661989391	DOWN
FUBP1	1.83E-08	2.64E-10	-0.787966608	DOWN
IL1R2	1.86E-08	2.69E-10	3.565799174	UP
INVS	1.86E-08	2.69E-10	-0.546018207	DOWN
LOC388692	1.86E-08	2.71E-10	-0.846269174	DOWN
BBS2	1.86E-08	2.71E-10	-0.600164474	DOWN
CDA	1.88E-08	2.76E-10	1.302112077	UP
BMS1P5	1.92E-08	2.82E-10	-0.902790928	DOWN
RORA	1.92E-08	2.84E-10	-0.989045176	DOWN
SRA1	1.94E-08	2.87E-10	0.620653498	UP
SYNE2	2.01E-08	3.00E-10	-0.874824963	DOWN
ARID2	2.09E-08	3.12E-10	-1.069062228	DOWN
IL1RN	2.10E-08	3.15E-10	1.247671135	UP
NPLOC4	2.12E-08	3.20E-10	0.609315663	UP
SEMA4C	2.12E-08	3.21E-10	-0.937025827	DOWN
ZNF254	2.28E-08	3.46E-10	-0.977949225	DOWN
RALB	2.29E-08	3.50E-10	0.582643351	UP
TRMT11	2.30E-08	3.53E-10	-0.57294764	DOWN
ATOX1	2.30E-08	3.54E-10	0.65771434	UP
AKT3	2.30E-08	3.54E-10	-0.681891241	DOWN
MAP4K5	2.34E-08	3.61E-10	-0.839333151	DOWN
UCHL3	2.48E-08	3.87E-10	0.529982988	UP
RECK	2.51E-08	3.92E-10	-1.234013276	DOWN
ANXA3	2.53E-08	3.97E-10	2.674501436	UP
SGK1	2.56E-08	4.03E-10	1.377668763	UP
KIF21A	2.59E-08	4.09E-10	-1.279806945	DOWN
TRAM1	2.64E-08	4.18E-10	-0.708866273	DOWN
PCSK7	2.64E-08	4.19E-10	-0.921361967	DOWN
CXCR1	2.64E-08	4.21E-10	2.99726936	UP
HNRNPA3	2.64E-08	4.23E-10	-0.534361806	DOWN
PDK1	2.66E-08	4.26E-10	-0.818904367	DOWN
KCNJ15	2.68E-08	4.31E-10	2.036078334	UP
UHRF2	2.69E-08	4.35E-10	-0.533272094	DOWN
MLX	2.70E-08	4.38E-10	0.579340436	UP
LRRC37A2	2.72E-08	4.43E-10	-1.763655961	DOWN
OGT	2.72E-08	4.45E-10	-0.68103247	DOWN
BLOC1S1	2.75E-08	4.53E-10	0.540883892	UP
GATAD1	2.75E-08	4.54E-10	-0.764025338	DOWN
USP33	2.77E-08	4.59E-10	-0.560012279	DOWN
FAM13B	2.83E-08	4.71E-10	-0.528001279	DOWN
TMEM63A	2.84E-08	4.75E-10	-0.893479361	DOWN
CIR1	2.97E-08	5.00E-10	0.648651274	UP
HSF2	2.97E-08	5.02E-10	-0.648051004	DOWN
IFI27L2	2.97E-08	5.03E-10	0.677903938	UP
ARHGAP12	2.97E-08	5.07E-10	-0.76258774	DOWN
AAMDC	3.00E-08	5.14E-10	0.658249838	UP
NFIL3	3.03E-08	5.21E-10	1.275365051	UP
PHC1	3.20E-08	5.55E-10	-0.708551816	DOWN
WWP1	3.23E-08	5.63E-10	-0.549411305	DOWN
MED6	3.30E-08	5.76E-10	-1.331858903	DOWN
0.144	3.37E-08	5.90E-10	-0.832048865	DOWN
MAPK3	3.44E-08	6.06E-10	0.915783376	UP
LOC102724200 /// TRAPPC10	3.45E-08	6.10E-10	-0.622401669	DOWN
RBM3	3.50E-08	6.21E-10	-0.739158814	DOWN
SGK494	3.62E-08	6.49E-10	-1.003493498	DOWN
ZNF528	3.73E-08	6.72E-10	-0.702146732	DOWN
ZNF551	3.78E-08	6.85E-10	-0.843558562	DOWN
CCNT2	3.79E-08	6.90E-10	-0.942433969	DOWN
GOLGA8N	3.79E-08	6.92E-10	-0.633982134	DOWN
FAM120A	3.79E-08	6.92E-10	-0.546705422	DOWN
APPL2	3.87E-08	7.09E-10	-0.604418909	DOWN
GK5	3.95E-08	7.25E-10	-1.205871045	DOWN
CARF	4.09E-08	7.57E-10	-0.711823516	DOWN
MYL6B	4.10E-08	7.61E-10	0.855729017	UP
MIR6787 /// SLC16A3	4.11E-08	7.69E-10	0.91543948	UP
RASEF	4.11E-08	7.72E-10	-1.506497621	DOWN
TRIB2	4.16E-08	7.83E-10	-0.923259319	DOWN
SMAD4	4.30E-08	8.11E-10	-0.594701143	DOWN
CD2BP2	4.32E-08	8.16E-10	0.629257781	UP
SPOCK2	4.38E-08	8.34E-10	-0.782869621	DOWN
NUDT21	4.38E-08	8.35E-10	-0.579615265	DOWN
TCERG1	4.38E-08	8.35E-10	-0.675918737	DOWN
PAXBP1	4.41E-08	8.43E-10	-0.689120573	DOWN
KIAA0754	4.42E-08	8.46E-10	-1.184995839	DOWN
ADM	4.42E-08	8.49E-10	1.553269336	UP
CBR4	4.56E-08	8.80E-10	-0.770824136	DOWN
MRPS18A	4.57E-08	8.84E-10	0.525919553	UP
TNKS	4.58E-08	8.90E-10	-0.553694786	DOWN
CCDC88C	4.59E-08	8.93E-10	-0.584256175	DOWN
POLR2B	4.68E-08	9.15E-10	-0.567829271	DOWN
SACS	4.69E-08	9.20E-10	-0.646625248	DOWN
MALAT1	4.72E-08	9.28E-10	-0.959311131	DOWN
BDP1	4.77E-08	9.40E-10	-0.517101305	DOWN
PTX3	4.84E-08	9.56E-10	1.559857734	UP
FPR1	4.92E-08	9.74E-10	0.869467376	UP
RFWD2	5.07E-08	1.01E-09	0.652305421	UP
BCL6	5.07E-08	1.01E-09	0.901851975	UP
NDUFA13	5.43E-08	1.10E-09	0.595550336	UP
TARSL2	5.59E-08	1.13E-09	-0.632832273	DOWN
NCF4	5.59E-08	1.14E-09	0.954292063	UP
SLC44A1	5.83E-08	1.19E-09	0.629779927	UP
TAF11	5.85E-08	1.20E-09	-0.524722064	DOWN
PDCD5	5.85E-08	1.20E-09	-0.713101496	DOWN
IFIT3	5.85E-08	1.20E-09	2.202282504	UP
NDUFA8	5.87E-08	1.21E-09	0.521423114	UP
GPR125	5.92E-08	1.22E-09	-1.782404333	DOWN
SLC30A5	5.92E-08	1.23E-09	-0.625371374	DOWN
KTN1	6.01E-08	1.25E-09	-0.843860012	DOWN
G0S2	6.15E-08	1.29E-09	2.824885773	UP
IL11RA	6.15E-08	1.29E-09	-0.711325226	DOWN
CMC2	6.25E-08	1.31E-09	0.530680259	UP
CERK	6.25E-08	1.32E-09	-0.523877568	DOWN
SPEN	6.34E-08	1.34E-09	-0.832406186	DOWN
ZNF529	6.35E-08	1.34E-09	-0.818068249	DOWN
GNPTAB	6.37E-08	1.35E-09	-0.576377858	DOWN
KLRB1	6.51E-08	1.38E-09	-1.128508082	DOWN
TRIB1	6.70E-08	1.43E-09	1.393543119	UP
DYNLRB1	6.70E-08	1.43E-09	0.56637244	UP
MCEMP1	6.88E-08	1.47E-09	1.424602323	UP
LOC100506990	6.93E-08	1.49E-09	-0.813181898	DOWN
FGFR1OP	6.98E-08	1.51E-09	-0.66255588	DOWN
NPIPA5 /// NPIPB3 /// NPIPB6 /// NPIPB8	7.17E-08	1.55E-09	-1.742014728	DOWN
H2AFJ	7.19E-08	1.56E-09	0.639872015	UP
UBE2S	7.22E-08	1.57E-09	0.716085206	UP
DTWD1	7.22E-08	1.58E-09	-0.743439839	DOWN
CRY1	7.30E-08	1.60E-09	-0.820294662	DOWN
CEP83	7.31E-08	1.60E-09	-0.591858323	DOWN
SEC14L1	7.34E-08	1.61E-09	0.607856618	UP
MME	7.42E-08	1.63E-09	3.103338459	UP
FAM76B	7.84E-08	1.73E-09	-0.555681317	DOWN
G6PD	8.05E-08	1.80E-09	0.667726001	UP
PLEKHG4	8.11E-08	1.81E-09	-0.679436481	DOWN
IFI44	8.54E-08	1.92E-09	1.761260267	UP
TMED1	8.83E-08	2.00E-09	0.724661408	UP
ABCA1	8.94E-08	2.03E-09	1.20607475	UP
FCGR3B	8.96E-08	2.04E-09	1.816535693	UP
SS18	8.99E-08	2.05E-09	-0.963847687	DOWN
CLK2	9.05E-08	2.07E-09	-0.554392033	DOWN
IL15RA	9.06E-08	2.08E-09	0.631773242	UP
ASH1L	9.32E-08	2.15E-09	-0.806422705	DOWN
ADAT2	9.41E-08	2.17E-09	-0.717099674	DOWN
ANAPC15	9.41E-08	2.17E-09	0.662858047	UP
STX10	9.50E-08	2.20E-09	0.564972103	UP
DCLRE1C	9.99E-08	2.32E-09	-0.506382232	DOWN
RAD1	1.01E-07	2.36E-09	-0.586175782	DOWN
ZNF831	1.01E-07	2.38E-09	-0.782876981	DOWN
LOC100310756	1.07E-07	2.53E-09	0.581272673	UP
ABHD15	1.09E-07	2.59E-09	-0.540373915	DOWN
ZNF611	1.10E-07	2.60E-09	-0.532377461	DOWN
SAMHD1	1.10E-07	2.62E-09	-0.772778037	DOWN
FRYL	1.10E-07	2.62E-09	-0.614977758	DOWN
KRR1	1.10E-07	2.63E-09	-0.824585634	DOWN
C7orf55-LUC7L2 /// LUC7L2	1.10E-07	2.64E-09	-0.577948495	DOWN
IFI6	1.11E-07	2.66E-09	1.636859237	UP
2-Sep	1.11E-07	2.67E-09	-0.506854083	DOWN
CMTR2	1.13E-07	2.72E-09	-0.816725834	DOWN
JDP2	1.14E-07	2.75E-09	1.110545367	UP
SLC20A1	1.14E-07	2.79E-09	-0.820014251	DOWN
IFT80	1.14E-07	2.79E-09	-0.836933781	DOWN
CARHSP1	1.14E-07	2.79E-09	0.658009541	UP
ITPK1	1.17E-07	2.87E-09	0.583725109	UP
MGEA5	1.18E-07	2.88E-09	-0.684930848	DOWN
LIN7C	1.19E-07	2.93E-09	-0.563536208	DOWN
ABI1	1.21E-07	2.98E-09	-0.535617152	DOWN
RAPGEF6	1.26E-07	3.11E-09	-0.671725739	DOWN
SPATS2L	1.27E-07	3.13E-09	1.476322451	UP
MX1	1.28E-07	3.17E-09	1.862358971	UP
SDHB	1.30E-07	3.22E-09	0.563296951	UP
AMMECR1	1.31E-07	3.27E-09	-0.584560919	DOWN
ZNF784	1.34E-07	3.36E-09	0.603155337	UP
CCDC13	1.35E-07	3.40E-09	2.58538094	UP
SPTLC2	1.37E-07	3.44E-09	0.826841508	UP
TALDO1	1.38E-07	3.48E-09	0.552604344	UP
MPST	1.42E-07	3.60E-09	0.551358295	UP
SUPT4H1	1.43E-07	3.64E-09	0.511960201	UP
LOC101060521 /// POLR3E	1.44E-07	3.69E-09	-0.72931055	DOWN
LOC200772	1.44E-07	3.69E-09	-2.975906812	DOWN
ZNF345	1.47E-07	3.76E-09	-0.934101795	DOWN
BST2	1.47E-07	3.77E-09	0.797048596	UP
GLT1D1	1.48E-07	3.80E-09	1.059812728	UP
ICE2	1.48E-07	3.81E-09	-0.592281518	DOWN
FAR2	1.50E-07	3.87E-09	1.04065142	UP
ADPRHL2	1.50E-07	3.88E-09	0.627730364	UP
APOA2	1.53E-07	3.97E-09	1.902265653	UP
RAB13	1.55E-07	4.02E-09	1.109265621	UP
NPHP3	1.55E-07	4.04E-09	-1.036943669	DOWN
IER3	1.64E-07	4.28E-09	1.547249971	UP
PDCL	1.65E-07	4.33E-09	-0.604589682	DOWN
ZNF83	1.67E-07	4.38E-09	-0.762572547	DOWN
AQP9	1.70E-07	4.47E-09	1.300912559	UP
SP110	1.70E-07	4.47E-09	0.742594597	UP
LGALS1	1.73E-07	4.58E-09	0.616097524	UP
GTF2IRD2	1.73E-07	4.59E-09	0.516725928	UP
PHF10	1.75E-07	4.65E-09	-1.016461843	DOWN
SIDT1	1.75E-07	4.65E-09	-0.769551526	DOWN
SPATA13	1.79E-07	4.76E-09	-0.565456615	DOWN
C2orf68	1.81E-07	4.84E-09	-0.578215884	DOWN
PDE8A	1.91E-07	5.14E-09	-0.592557955	DOWN
ECSIT	1.91E-07	5.14E-09	0.56303845	UP
PCK2	1.93E-07	5.19E-09	0.519158909	UP
FCGR1B	1.95E-07	5.27E-09	1.216401946	UP
TUBB4B	1.96E-07	5.31E-09	0.633651685	UP
TRIM21	2.03E-07	5.53E-09	0.626503383	UP
AC005523.2	2.03E-07	5.55E-09	0.808673538	UP
0.34	2.03E-07	5.57E-09	0.92247086	UP
ANKRD12	2.13E-07	5.86E-09	-1.162220815	DOWN
PLCXD2	2.17E-07	5.98E-09	-0.854034501	DOWN
CNPY3	2.21E-07	6.09E-09	0.539289001	UP
LRRC4	2.21E-07	6.11E-09	1.796062505	UP
ZNF566	2.21E-07	6.12E-09	-1.165763996	DOWN
NKIRAS2	2.25E-07	6.25E-09	0.612039737	UP
MDM1	2.26E-07	6.31E-09	-0.767861542	DOWN
CEACAM1	2.26E-07	6.32E-09	2.227773868	UP
CAPRIN1	2.28E-07	6.39E-09	-0.538033235	DOWN
MLXIP	2.31E-07	6.46E-09	-0.627455918	DOWN
ZMAT1	2.33E-07	6.54E-09	-0.749235016	DOWN
RAD17	2.33E-07	6.55E-09	-0.501202572	DOWN
SAV1	2.35E-07	6.62E-09	-1.212845467	DOWN
BRD1	2.35E-07	6.62E-09	-0.590826026	DOWN
C8orf44	2.38E-07	6.75E-09	-0.627754518	DOWN
GPR97	2.40E-07	6.82E-09	1.441577087	UP
RAI1	2.40E-07	6.83E-09	-0.664274783	DOWN
TXK	2.40E-07	6.85E-09	-0.935493545	DOWN
MST4	2.43E-07	6.94E-09	-0.688127101	DOWN
ZNF347	2.45E-07	7.02E-09	-0.686282974	DOWN
NMT2	2.45E-07	7.04E-09	-1.003908413	DOWN
PIK3CG	2.46E-07	7.08E-09	-0.988501952	DOWN
TC2N	2.47E-07	7.11E-09	-1.322575031	DOWN
DIP2A	2.57E-07	7.42E-09	-0.663304462	DOWN
RBL2	2.58E-07	7.45E-09	-0.962525055	DOWN
PCED1B-AS1	2.58E-07	7.48E-09	-1.020967282	DOWN
FLII	2.60E-07	7.55E-09	0.597722052	UP
ERP44	2.60E-07	7.56E-09	0.505597571	UP
MYSM1	2.64E-07	7.70E-09	-0.856207945	DOWN
PGLYRP1	2.64E-07	7.71E-09	3.168863552	UP
RFX7	2.65E-07	7.73E-09	-0.528432008	DOWN
LOC100133130	2.67E-07	7.81E-09	-0.858630431	DOWN
RNASE2	2.67E-07	7.84E-09	1.293688335	UP
ITGAL	2.73E-07	8.02E-09	-0.559698918	DOWN
PYCARD	2.77E-07	8.18E-09	0.612068424	UP
BCL3 /// MIR8085	2.77E-07	8.19E-09	0.900953841	UP
MEF2A	2.77E-07	8.20E-09	-0.870827253	DOWN
SNRPA1	2.77E-07	8.25E-09	-0.752398831	DOWN
LINC00936	2.77E-07	8.26E-09	1.312886407	UP
OASL	2.78E-07	8.29E-09	1.782287187	UP
KLHL2	2.83E-07	8.46E-09	0.890196607	UP
NQO2	2.84E-07	8.51E-09	1.105470717	UP
FLJ38717	2.97E-07	8.91E-09	-0.880637371	DOWN
TCN2	2.99E-07	9.00E-09	1.238216305	UP
ZNF567	3.01E-07	9.08E-09	-0.651670222	DOWN
C5AR2	3.05E-07	9.22E-09	1.03317452	UP
ENY2	3.14E-07	9.50E-09	0.532721255	UP
EIF4EBP1	3.14E-07	9.53E-09	0.748400993	UP
BLVRA	3.14E-07	9.55E-09	0.970441314	UP
PTGS2	3.17E-07	9.70E-09	2.4612102	UP
POLK	3.21E-07	9.82E-09	-1.307899172	DOWN
KLRG1	3.21E-07	9.86E-09	-1.048390449	DOWN
CPSF6	3.26E-07	1.00E-08	-0.927466615	DOWN
SACM1L	3.26E-07	1.00E-08	-0.553403375	DOWN
N4BP2L1	3.29E-07	1.01E-08	-0.670919915	DOWN
SPEF2	3.35E-07	1.03E-08	-0.925557164	DOWN
RNF125	3.43E-07	1.06E-08	-0.714171676	DOWN
DNAJB14	3.45E-07	1.07E-08	-0.549949417	DOWN
LOC101060181 /// ZNF44	3.51E-07	1.09E-08	-0.542741118	DOWN
TRA2A	3.51E-07	1.09E-08	-0.840348258	DOWN
ITGB1	3.51E-07	1.09E-08	-0.587716376	DOWN
MED8	3.57E-07	1.12E-08	0.550183845	UP
ST3GAL2	3.57E-07	1.12E-08	0.52654536	UP
DCUN1D4	3.65E-07	1.15E-08	-0.728551557	DOWN
COMMD5 /// LOC101928879 /// ZNF250	3.67E-07	1.16E-08	0.637360065	UP
BRE	3.73E-07	1.18E-08	0.505615093	UP
PDE7A	3.77E-07	1.20E-08	-0.724708816	DOWN
CCDC151	3.88E-07	1.24E-08	0.522484448	UP
CXCR2	3.93E-07	1.26E-08	1.766187717	UP
CYP4F3	4.28E-07	1.37E-08	2.104913729	UP
GNG2	4.28E-07	1.37E-08	-0.511149179	DOWN
PPP1R2	4.46E-07	1.44E-08	-0.706999037	DOWN
SPIDR	4.52E-07	1.46E-08	1.140849112	UP
GNA15	4.69E-07	1.52E-08	0.82741185	UP
CASD1	4.70E-07	1.52E-08	-0.509541211	DOWN
CANT1	4.79E-07	1.56E-08	0.689582026	UP
FAM122B	4.79E-07	1.56E-08	-0.582304261	DOWN
CKS2	4.91E-07	1.60E-08	1.094526041	UP
CEACAM3	4.93E-07	1.61E-08	0.912172037	UP
PTGDR	4.93E-07	1.61E-08	-1.114256386	DOWN
CARD16	4.97E-07	1.63E-08	0.572697293	UP
KIF2A	4.97E-07	1.63E-08	-0.658832767	DOWN
FBXL14	4.98E-07	1.64E-08	-0.539551206	DOWN
CCDC71L	5.03E-07	1.66E-08	0.763964064	UP
MIR6834 /// PFDN6	5.06E-07	1.68E-08	0.513299925	UP
KIAA1109	5.09E-07	1.69E-08	-0.555564075	DOWN
ATP6V1D	5.12E-07	1.70E-08	0.508302862	UP
ZNF75A	5.16E-07	1.72E-08	-0.577781726	DOWN
PABPN1	5.18E-07	1.73E-08	-0.61990667	DOWN
ACVR1B	5.22E-07	1.75E-08	0.683514449	UP
RUNX1-IT1	5.28E-07	1.77E-08	-0.822589703	DOWN
DCAF17	5.38E-07	1.81E-08	-0.563250009	DOWN
GUF1	5.41E-07	1.82E-08	-0.609993233	DOWN
RINT1	5.54E-07	1.87E-08	-0.62644379	DOWN
ZNF600	5.72E-07	1.96E-08	-0.855141199	DOWN
CNOT2	5.72E-07	1.96E-08	-0.523392883	DOWN
MBNL2 /// MBNL2	6.02E-07	2.07E-08	-0.708548447	DOWN
DGAT2	6.08E-07	2.09E-08	1.067355366	UP
HDGFRP2	6.17E-07	2.13E-08	0.610252772	UP
SIL1	6.17E-07	2.13E-08	0.95256342	UP
CACFD1	6.22E-07	2.15E-08	0.644673911	UP
SLC4A7	6.25E-07	2.17E-08	-0.932890411	DOWN
ITGA6	6.26E-07	2.18E-08	-1.120829255	DOWN
RPS6KB1	6.35E-07	2.22E-08	-0.635986433	DOWN
PARP15	6.58E-07	2.30E-08	-0.912012197	DOWN
KIAA1429	6.60E-07	2.31E-08	-0.919882099	DOWN
LOC101928717 /// SLC19A1	6.60E-07	2.31E-08	0.59097701	UP
JADE2	6.63E-07	2.33E-08	-0.504159042	DOWN
PEX1	6.70E-07	2.36E-08	-0.781867751	DOWN
HMG20A	6.74E-07	2.37E-08	-0.52836163	DOWN
RNF126	6.76E-07	2.38E-08	-0.509517716	DOWN
PLA2G2F	6.85E-07	2.42E-08	1.06247675	UP
ETS1	6.86E-07	2.42E-08	-0.757034907	DOWN
ECE1	6.91E-07	2.45E-08	0.602820396	UP
PLAUR	6.93E-07	2.46E-08	0.93876257	UP
UACA	7.00E-07	2.49E-08	-0.731781536	DOWN
MSRB2	7.00E-07	2.49E-08	0.65607283	UP
TPT1-AS1	7.14E-07	2.55E-08	-0.622928166	DOWN
SIGLEC1	7.28E-07	2.61E-08	3.539253905	UP
LENG1	7.29E-07	2.62E-08	0.560397516	UP
RRN3	7.38E-07	2.65E-08	-0.708056067	DOWN
ZNF408	7.41E-07	2.67E-08	1.523425794	UP
CD177	7.47E-07	2.70E-08	2.340366491	UP
USP45	7.54E-07	2.73E-08	-0.944133464	DOWN
LOC284454 /// MIR23A /// MIR24-2	7.55E-07	2.74E-08	0.701867446	UP
SFXN1	7.62E-07	2.77E-08	-0.983480655	DOWN
USP13	7.76E-07	2.82E-08	-0.555580727	DOWN
C19orf24	7.81E-07	2.84E-08	0.503583787	UP
LOC340107	7.83E-07	2.85E-08	1.007562547	UP
MTR	8.00E-07	2.92E-08	-0.595357858	DOWN
ZNF675	8.02E-07	2.93E-08	-0.565955363	DOWN
TMEM245	8.11E-07	2.97E-08	-0.504405836	DOWN
IDI1	8.13E-07	2.98E-08	0.551173346	UP
C1QB	8.21E-07	3.01E-08	1.81000585	UP
LINC00342	8.22E-07	3.03E-08	-0.857265245	DOWN
GFER	8.22E-07	3.03E-08	0.519016206	UP
LOC100506469	8.22E-07	3.03E-08	-0.610564478	DOWN
STRA13	8.22E-07	3.03E-08	0.58464434	UP
ZNF514	8.30E-07	3.07E-08	-0.603631542	DOWN
PNO1	8.63E-07	3.20E-08	-0.541146844	DOWN
DAPK3 /// MIR637	8.63E-07	3.20E-08	0.502892584	UP
EOMES	8.84E-07	3.29E-08	-0.951287356	DOWN
KRT23	8.87E-07	3.30E-08	2.153727663	UP
SULT1B1	8.91E-07	3.32E-08	0.676913469	UP
FEZ1	8.93E-07	3.34E-08	-1.132542853	DOWN
THAP9-AS1	8.93E-07	3.34E-08	-0.7158314	DOWN
PARVG	8.93E-07	3.34E-08	0.510895466	UP
LOC100131541	8.95E-07	3.35E-08	-1.34791266	DOWN
PTEN	8.97E-07	3.36E-08	0.610761182	UP
HOXB-AS1	8.98E-07	3.37E-08	-1.186026181	DOWN
GGCX	9.07E-07	3.42E-08	0.533839717	UP
ODF2L	9.11E-07	3.43E-08	-0.706188649	DOWN
NAMPT	9.16E-07	3.46E-08	1.864801391	UP
CAPG	9.22E-07	3.49E-08	0.775781766	UP
PHF5A	9.34E-07	3.54E-08	0.557536608	UP
NUP160	9.43E-07	3.59E-08	-0.648273794	DOWN
ZNF763	9.51E-07	3.64E-08	-0.585190965	DOWN
CFP	9.51E-07	3.64E-08	0.694338342	UP
MORC4	1.01E-06	3.90E-08	-0.610112107	DOWN
KAT6B	1.01E-06	3.91E-08	-0.504690131	DOWN
LRIG1	1.02E-06	3.93E-08	-0.75160507	DOWN
CSDE1	1.02E-06	3.95E-08	-0.529270938	DOWN
CCDC66	1.02E-06	3.95E-08	-0.567781224	DOWN
CSPP1	1.02E-06	3.96E-08	-0.85143092	DOWN
EPHB2	1.04E-06	4.04E-08	1.162465914	UP
FAM179B	1.04E-06	4.05E-08	-0.585383357	DOWN
KIFC2	1.10E-06	4.32E-08	-0.565374275	DOWN
LOC100128108	1.10E-06	4.33E-08	-0.59224521	DOWN
NOP16	1.12E-06	4.41E-08	0.516444429	UP
ETFB	1.13E-06	4.45E-08	0.636430145	UP
ZNF3	1.14E-06	4.48E-08	-0.857610457	DOWN
STIM2	1.19E-06	4.70E-08	-0.50537052	DOWN
ZNF19	1.19E-06	4.71E-08	-0.748596816	DOWN
TUBE1	1.19E-06	4.73E-08	-1.009955774	DOWN
KLRC4	1.19E-06	4.74E-08	-1.6420809	DOWN
RNASEH2C	1.21E-06	4.80E-08	0.606490839	UP
ZCCHC14	1.21E-06	4.83E-08	-0.583100549	DOWN
PTPRA	1.22E-06	4.85E-08	-0.654519701	DOWN
ZDHHC12	1.22E-06	4.85E-08	0.881251807	UP
MIR6836 /// SNX8	1.23E-06	4.90E-08	0.654552869	UP
MLLT6	1.23E-06	4.92E-08	-0.544302815	DOWN
ZNF41	1.23E-06	4.93E-08	-0.673460136	DOWN
RFXANK	1.23E-06	4.95E-08	0.67044751	UP
KLHL24	1.23E-06	4.95E-08	-0.607281801	DOWN
SESN3	1.25E-06	5.04E-08	-0.914355526	DOWN
TECPR2	1.25E-06	5.06E-08	0.793888552	UP
KLHDC1	1.25E-06	5.07E-08	-0.702372041	DOWN
ITPKB	1.26E-06	5.08E-08	-1.052650951	DOWN
MGC12488	1.26E-06	5.09E-08	-0.818730518	DOWN
LGALS3BP	1.26E-06	5.12E-08	1.311793217	UP
CTC-425F1.4	1.28E-06	5.20E-08	1.089153072	UP
MDM4	1.31E-06	5.33E-08	-0.591292957	DOWN
MPND	1.33E-06	5.41E-08	0.723024869	UP
SLC23A2	1.35E-06	5.53E-08	-0.65563075	DOWN
CLASP2	1.35E-06	5.54E-08	-0.624756595	DOWN
TOP2B	1.36E-06	5.58E-08	-0.641672066	DOWN
BLVRB	1.40E-06	5.74E-08	0.90315786	UP
GALNT12	1.40E-06	5.79E-08	-0.658422906	DOWN
SLC5A9	1.46E-06	6.04E-08	1.472188818	UP
ABCA5	1.48E-06	6.14E-08	-0.753710958	DOWN
NSD1	1.48E-06	6.15E-08	-0.836131137	DOWN
ZNF518A	1.52E-06	6.33E-08	-0.803366397	DOWN
TAF15	1.53E-06	6.38E-08	-0.778164485	DOWN
LOC100499489	1.54E-06	6.41E-08	1.38686395	UP
N4BP2L2-IT2	1.55E-06	6.47E-08	-1.061464435	DOWN
STX16	1.57E-06	6.57E-08	-0.551644608	DOWN
RAP1GAP2	1.57E-06	6.57E-08	-0.688919699	DOWN
NUBPL	1.57E-06	6.58E-08	-0.567100744	DOWN
FLJ35934	1.58E-06	6.66E-08	-0.952166028	DOWN
RRP1	1.61E-06	6.81E-08	0.941480463	UP
DHRS9	1.63E-06	6.92E-08	0.946986811	UP
ERCC1	1.64E-06	6.93E-08	0.598952663	UP
MSANTD2	1.65E-06	7.00E-08	-0.605514101	DOWN
DPY19L4	1.66E-06	7.08E-08	-0.925455172	DOWN
SLC22A3	1.67E-06	7.12E-08	-0.94335156	DOWN
UBTD1	1.71E-06	7.32E-08	0.539335829	UP
GOLGA8A	1.73E-06	7.43E-08	-0.913288707	DOWN
REV3L	1.74E-06	7.49E-08	-1.21091332	DOWN
TRIP12.1	1.74E-06	7.50E-08	-0.730500685	DOWN
CLPP	1.75E-06	7.53E-08	0.529282398	UP
DCPS	1.75E-06	7.57E-08	0.600108078	UP
EPSTI1	1.77E-06	7.67E-08	1.320859385	UP
FPR2	1.77E-06	7.70E-08	1.010035167	UP
TMEM41A	1.80E-06	7.82E-08	-0.518707368	DOWN
RRN3P2	1.81E-06	7.86E-08	-0.662346454	DOWN
NDFIP1	1.82E-06	7.91E-08	-0.694014335	DOWN
IL6R	1.82E-06	7.93E-08	-0.642281069	DOWN
ISL2	1.82E-06	7.94E-08	1.841424756	UP
MOB1B	1.86E-06	8.18E-08	-0.781509647	DOWN
GPBP1L1	1.87E-06	8.22E-08	-0.811850994	DOWN
PPARD.1	1.89E-06	8.30E-08	-0.525468656	DOWN
HMBS	1.89E-06	8.33E-08	0.675764618	UP
ZNF573	1.92E-06	8.47E-08	-0.686284704	DOWN
RAB1B	1.95E-06	8.67E-08	0.516699469	UP
KCNA3	1.98E-06	8.82E-08	-0.905491336	DOWN
LOC101929336 /// RIF1	2.00E-06	8.89E-08	-0.63082606	DOWN
ENTPD1-AS1 /// LOC101927104	2.02E-06	9.01E-08	-0.87916685	DOWN
AGL	2.04E-06	9.14E-08	-0.662834125	DOWN
VDR	2.04E-06	9.17E-08	0.834191406	UP
GMPPA	2.07E-06	9.32E-08	0.593906333	UP
POLG	2.08E-06	9.36E-08	-0.700301108	DOWN
UST	2.10E-06	9.46E-08	-0.654941922	DOWN
RPP25L	2.11E-06	9.55E-08	0.619026172	UP
MAP2K6	2.11E-06	9.58E-08	0.662371764	UP
RSBN1	2.11E-06	9.58E-08	-0.527675718	DOWN
ATP8B1	2.12E-06	9.60E-08	-0.676701609	DOWN
CREB5	2.12E-06	9.62E-08	1.077329163	UP
YES1	2.13E-06	9.70E-08	-0.793835471	DOWN
SCYL1	2.21E-06	1.01E-07	0.686698876	UP
MKL2	2.21E-06	1.01E-07	-0.545708145	DOWN
RBM4	2.23E-06	1.02E-07	-0.738572298	DOWN
CREB1	2.26E-06	1.03E-07	-0.941627536	DOWN
ZNF550	2.27E-06	1.04E-07	-0.521496265	DOWN
LOC643072	2.28E-06	1.05E-07	0.754652652	UP
MOP-1	2.28E-06	1.05E-07	1.95829569	UP
C1QC	2.31E-06	1.06E-07	2.654186602	UP
TSR1	2.32E-06	1.07E-07	-0.540336796	DOWN
RASGRP2	2.34E-06	1.08E-07	-0.572629799	DOWN
OPHN1	2.39E-06	1.11E-07	-0.736518845	DOWN
SRSF10	2.42E-06	1.12E-07	-0.617582185	DOWN
TRAF5	2.46E-06	1.14E-07	-0.671781127	DOWN
NR1D2	2.47E-06	1.15E-07	-0.947505494	DOWN
HERC5	2.55E-06	1.19E-07	1.593172689	UP
JUN	2.56E-06	1.20E-07	1.294788736	UP
PARP9	2.57E-06	1.21E-07	1.056877929	UP
NTNG2	2.57E-06	1.21E-07	0.877685459	UP
TBC1D4	2.58E-06	1.22E-07	-0.807237944	DOWN
FAM169A	2.58E-06	1.22E-07	-0.730179688	DOWN
TRIP6	2.61E-06	1.23E-07	0.690747481	UP
SENP7	2.61E-06	1.23E-07	-1.169786109	DOWN
USP18	2.62E-06	1.24E-07	1.789904874	UP
NREP	2.62E-06	1.24E-07	0.51826162	UP
ISG15	2.62E-06	1.24E-07	1.747017135	UP
HS3ST3B1	2.62E-06	1.25E-07	-0.763139956	DOWN
F7	2.62E-06	1.25E-07	0.957744806	UP
TAPT1-AS1	2.62E-06	1.25E-07	-0.577515216	DOWN
MRPS11	2.70E-06	1.29E-07	0.532011271	UP
LOC440354 /// SMG1P5	2.71E-06	1.29E-07	-0.914327329	DOWN
NFE2	2.81E-06	1.35E-07	1.056758894	UP
PRKAA1	2.85E-06	1.37E-07	-0.503100067	DOWN
F2R	2.85E-06	1.37E-07	-1.295803858	DOWN
GM2A	2.86E-06	1.38E-07	0.742700026	UP
LENG8	2.92E-06	1.41E-07	-0.616731491	DOWN
GABBR1	2.94E-06	1.42E-07	-0.596575562	DOWN
ITK	2.94E-06	1.42E-07	-0.762960206	DOWN
BTBD18	3.07E-06	1.49E-07	-1.630742417	DOWN
CEP290	3.18E-06	1.54E-07	-0.649596191	DOWN
IL6ST	3.18E-06	1.54E-07	-0.660405691	DOWN
LOC100190986	3.19E-06	1.55E-07	-0.755197631	DOWN
TK1	3.19E-06	1.55E-07	1.564830229	UP
TES	3.24E-06	1.58E-07	-0.68171595	DOWN
ETAA1	3.26E-06	1.59E-07	-0.577915558	DOWN
SERTAD3	3.28E-06	1.60E-07	0.606249789	UP
SLC38A1	3.37E-06	1.65E-07	-0.615357657	DOWN
NOC2L	3.37E-06	1.66E-07	-0.755764502	DOWN
SPTBN1	3.41E-06	1.68E-07	-0.660785334	DOWN
ANKRD36	3.41E-06	1.68E-07	-0.687972995	DOWN
LOC440434	3.41E-06	1.68E-07	-0.50575225	DOWN
CTR9	3.45E-06	1.70E-07	-0.636792971	DOWN
HLTF	3.45E-06	1.71E-07	-0.571557701	DOWN
GADD45B	3.50E-06	1.73E-07	0.700369344	UP
AMIGO2	3.51E-06	1.74E-07	-0.560651105	DOWN
RHOBTB3	3.53E-06	1.76E-07	-0.734010494	DOWN
1-Mar	3.56E-06	1.77E-07	1.485891294	UP
PFKFB4	3.64E-06	1.81E-07	0.760938588	UP
SLC22A4	3.67E-06	1.83E-07	0.876430499	UP
MPZL3	3.67E-06	1.83E-07	-1.329689633	DOWN
IFI44L	3.74E-06	1.87E-07	2.35442765	UP
LTK	3.80E-06	1.91E-07	-1.605780556	DOWN
PRKY	3.87E-06	1.95E-07	-0.990357512	DOWN
YIF1B	3.91E-06	1.97E-07	0.561381219	UP
LBH	3.94E-06	1.99E-07	-0.829856009	DOWN
MRVI1	3.94E-06	1.99E-07	1.22167698	UP
OSBP	3.95E-06	2.00E-07	-0.84004438	DOWN
APC	3.95E-06	2.01E-07	-0.798429377	DOWN
NAA25	3.95E-06	2.01E-07	-0.711052828	DOWN
TRIM23	4.00E-06	2.03E-07	-0.656212992	DOWN
TSHZ1	4.01E-06	2.04E-07	-0.658097911	DOWN
NRROS	4.02E-06	2.05E-07	0.740311845	UP
SNX2	4.14E-06	2.12E-07	-0.588822432	DOWN
RPAP3	4.17E-06	2.14E-07	-0.616585166	DOWN
NUDT14	4.17E-06	2.14E-07	1.80942799	UP
CTIF	4.18E-06	2.15E-07	0.983197323	UP
LOC100289361	4.21E-06	2.17E-07	0.646875818	UP
UTY	4.30E-06	2.21E-07	-0.8964987	DOWN
LOC554174	4.41E-06	2.28E-07	1.286920574	UP
C1QTNF3	4.41E-06	2.28E-07	-0.767669583	DOWN
CXCL3	4.43E-06	2.29E-07	2.004636705	UP
FAM189B	4.47E-06	2.32E-07	1.005538506	UP
SH2B2	4.47E-06	2.32E-07	0.527176827	UP
RAD21	4.48E-06	2.33E-07	-0.639684021	DOWN
COCH	4.52E-06	2.36E-07	0.675812242	UP
SLC2A3	4.62E-06	2.41E-07	0.750925711	UP
NINJ1	4.71E-06	2.46E-07	0.635141775	UP
RCBTB1	4.79E-06	2.51E-07	-0.638847331	DOWN
NRN1	4.89E-06	2.56E-07	1.321897518	UP
SIRPA	4.90E-06	2.57E-07	0.765964585	UP
HSPA12B	4.94E-06	2.60E-07	1.26520354	UP
FAM65B	5.00E-06	2.64E-07	-0.718291635	DOWN
CDC5L	5.03E-06	2.66E-07	-0.575151322	DOWN
RUNX3	5.06E-06	2.68E-07	-0.680596903	DOWN
RARA	5.12E-06	2.72E-07	0.673708225	UP
ZNF782	5.13E-06	2.73E-07	-1.17592728	DOWN
DNAH3	5.28E-06	2.82E-07	-0.850340944	DOWN
ATF7IP	5.32E-06	2.85E-07	-0.739282969	DOWN
LGALS9	5.35E-06	2.87E-07	0.673487495	UP
PHLDB2	5.41E-06	2.91E-07	-0.897803905	DOWN
ANKRD37	5.54E-06	2.98E-07	0.503824146	UP
RABL3	5.63E-06	3.03E-07	-0.696397311	DOWN
TLR5	5.63E-06	3.04E-07	0.764385454	UP
MXD1	5.67E-06	3.06E-07	0.995300217	UP
TIMP1	5.71E-06	3.09E-07	0.600643119	UP
PCNXL4	5.85E-06	3.17E-07	-0.602250083	DOWN
SERPINB1	5.87E-06	3.19E-07	0.554901103	UP
ADAM1A /// ADAM1A	5.96E-06	3.24E-07	-0.580545406	DOWN
AKR1A1	6.06E-06	3.31E-07	0.621452284	UP
FLJ45513	6.06E-06	3.31E-07	-0.614437276	DOWN
MTX3	6.08E-06	3.32E-07	-0.646609259	DOWN
PROK2	6.23E-06	3.41E-07	1.593418935	UP
MEX3C	6.29E-06	3.45E-07	-0.778066253	DOWN
LHFPL2	6.33E-06	3.48E-07	0.902767596	UP
NMI	6.45E-06	3.55E-07	0.505158257	UP
VEZF1	6.58E-06	3.63E-07	-0.659640432	DOWN
CARD6	6.62E-06	3.67E-07	0.714112939	UP
BMPR1A	6.67E-06	3.70E-07	-0.806091617	DOWN
LOC101929734	6.67E-06	3.71E-07	-0.737876588	DOWN
NAT1	6.82E-06	3.80E-07	0.540244479	UP
IL10RB-AS1	6.94E-06	3.88E-07	1.186166968	UP
FRAT1	6.94E-06	3.89E-07	0.69588455	UP
UPP1	6.97E-06	3.91E-07	0.563345791	UP
VMP1	7.14E-06	4.01E-07	1.32566428	UP
TOM1	7.15E-06	4.03E-07	0.512563508	UP
SLC25A32	7.16E-06	4.04E-07	-0.505133607	DOWN
PAXIP1-AS1	7.23E-06	4.08E-07	-0.572826368	DOWN
PRO0471	7.23E-06	4.09E-07	-1.915396439	DOWN
UNKL	7.29E-06	4.13E-07	-0.789573161	DOWN
CAMK1D	7.29E-06	4.13E-07	-0.683083281	DOWN
GDE1	7.33E-06	4.16E-07	0.542812472	UP
ZSCAN18	7.34E-06	4.17E-07	-0.584212622	DOWN
CLEC4D	7.42E-06	4.22E-07	1.055782362	UP
ZBTB41	7.50E-06	4.27E-07	-0.849645119	DOWN
ATM	7.55E-06	4.31E-07	-0.759606224	DOWN
CRIM1	7.56E-06	4.32E-07	-0.543117418	DOWN
PLSCR1	7.56E-06	4.32E-07	0.793742609	UP
AGAP1	7.57E-06	4.34E-07	-1.298860324	DOWN
SPCS2	7.64E-06	4.38E-07	-0.767643883	DOWN
AKAP9	7.69E-06	4.42E-07	-1.017875712	DOWN
ABCB1	7.71E-06	4.43E-07	-0.751533734	DOWN
TRMT13	7.88E-06	4.54E-07	-0.562730457	DOWN
LTBP3	7.90E-06	4.56E-07	-0.979459585	DOWN
BRD1 /// LOC90834	7.97E-06	4.60E-07	-0.680077188	DOWN
RENBP	7.98E-06	4.61E-07	1.203376447	UP
ZC3H12D	8.07E-06	4.67E-07	-0.962966385	DOWN
MANSC1	8.18E-06	4.75E-07	1.336495535	UP
RAB20	8.26E-06	4.81E-07	0.745044606	UP
SYTL2	8.38E-06	4.88E-07	-0.760301816	DOWN
KDM5D	8.41E-06	4.90E-07	-2.758853141	DOWN
TCTN2	8.54E-06	5.00E-07	-0.527045547	DOWN
MTERF2	8.66E-06	5.08E-07	-0.530876321	DOWN
DZIP3	8.86E-06	5.21E-07	-0.60856764	DOWN
B4GALT5	8.89E-06	5.24E-07	0.663965882	UP
LHX4-AS1	8.94E-06	5.27E-07	-0.537088686	DOWN
RPS4Y1	9.13E-06	5.40E-07	-3.763060956	DOWN
CIRBP	9.33E-06	5.55E-07	-0.580250983	DOWN
TNFRSF10C	9.66E-06	5.76E-07	1.505021805	UP
GSR	9.66E-06	5.76E-07	0.523947143	UP
NDUFV3	9.78E-06	5.84E-07	0.587537251	UP
FAM135A	1.00E-05	5.99E-07	-0.747179495	DOWN
ATXN7	1.00E-05	6.02E-07	-0.638355155	DOWN
TUBB2A	1.00E-05	6.03E-07	1.546641404	UP
CAPN1	1.02E-05	6.14E-07	0.566336599	UP
CSNK1G3	1.04E-05	6.25E-07	-0.506560806	DOWN
HAB1	1.04E-05	6.26E-07	0.678551209	UP
CDKN2A	1.05E-05	6.34E-07	0.55719944	UP
PTCH1	1.05E-05	6.34E-07	-0.827437087	DOWN
FAM212A	1.05E-05	6.37E-07	1.197338466	UP
PCOLCE2	1.08E-05	6.57E-07	1.582281807	UP
ZNF439	1.08E-05	6.62E-07	-0.832234503	DOWN
GFM1	1.09E-05	6.69E-07	-0.771709097	DOWN
AGFG2	1.11E-05	6.79E-07	-0.694741669	DOWN
IFI35	1.11E-05	6.82E-07	0.872966588	UP
IREB2	1.13E-05	6.94E-07	-0.667610694	DOWN
TNRC6B	1.13E-05	6.94E-07	-0.530009645	DOWN
TAF1	1.14E-05	7.02E-07	-0.755459	DOWN
MX2	1.14E-05	7.05E-07	0.873375151	UP
BMX	1.14E-05	7.06E-07	1.811490312	UP
SLC25A37	1.16E-05	7.20E-07	1.309735598	UP
ATP8A1	1.16E-05	7.21E-07	-0.567954388	DOWN
TXLNGY	1.17E-05	7.23E-07	-1.632119567	DOWN
SERTAD1	1.20E-05	7.49E-07	0.553106335	UP
HP	1.23E-05	7.70E-07	1.613265491	UP
MEA1	1.24E-05	7.79E-07	0.505204494	UP
RRAS	1.26E-05	7.90E-07	0.932931735	UP
0.65	1.26E-05	7.92E-07	-0.710268351	DOWN
NHLRC2	1.26E-05	7.95E-07	-0.620940518	DOWN
THUMPD3-AS1	1.26E-05	7.96E-07	-0.516524543	DOWN
LOC100996255	1.27E-05	8.04E-07	-0.538179982	DOWN
CSRNP1	1.28E-05	8.08E-07	0.998264769	UP
SDF2L1	1.29E-05	8.16E-07	0.884613417	UP
LRRC16B	1.30E-05	8.28E-07	0.987132607	UP
LOC284513	1.30E-05	8.28E-07	-0.54857149	DOWN
SHMT2	1.31E-05	8.31E-07	0.567449908	UP
AK9	1.31E-05	8.33E-07	-0.591882757	DOWN
LRRC69	1.31E-05	8.37E-07	-1.417628968	DOWN
ZNF440	1.33E-05	8.51E-07	-0.516030037	DOWN
FAM226A /// FAM226B	1.33E-05	8.52E-07	-0.795310338	DOWN
UBA2	1.33E-05	8.54E-07	-0.554465222	DOWN
HIST1H1C	1.34E-05	8.58E-07	0.86990886	UP
ANO10	1.34E-05	8.59E-07	0.748157515	UP
MIAT	1.34E-05	8.63E-07	-0.836818525	DOWN
PMS2P5	1.35E-05	8.66E-07	-0.66628961	DOWN
SUCO	1.35E-05	8.67E-07	-0.908964191	DOWN
SIRT5	1.36E-05	8.74E-07	0.500632169	UP
ATE1	1.36E-05	8.78E-07	-0.704456826	DOWN
STYXL1	1.37E-05	8.90E-07	0.576647679	UP
GPRASP1	1.38E-05	8.97E-07	-0.832794531	DOWN
CMTM2	1.39E-05	9.06E-07	1.589783911	UP
LTF	1.42E-05	9.26E-07	2.969096807	UP
PYHIN1	1.43E-05	9.31E-07	-1.113670765	DOWN
ANKRD24	1.43E-05	9.34E-07	1.365010443	UP
RBM26	1.44E-05	9.37E-07	-0.654806168	DOWN
TDRKH	1.44E-05	9.43E-07	-0.663289749	DOWN
LOC100128653	1.44E-05	9.46E-07	0.540992144	UP
PTTG1	1.44E-05	9.47E-07	0.745409374	UP
MMP8	1.44E-05	9.47E-07	2.437297805	UP
BCKDK	1.46E-05	9.59E-07	0.555242588	UP
GABPA	1.46E-05	9.63E-07	-0.688813517	DOWN
DNAJC21	1.47E-05	9.69E-07	-0.667347624	DOWN
TYMP	1.49E-05	9.90E-07	0.824835382	UP
CENPW	1.52E-05	1.01E-06	0.673051379	UP
ZNF682	1.52E-05	1.01E-06	-0.839979382	DOWN
IRS2	1.53E-05	1.02E-06	1.001289507	UP
CAMP	1.58E-05	1.05E-06	2.335534844	UP
ETNK1	1.58E-05	1.05E-06	-0.897076768	DOWN
FCF1	1.60E-05	1.07E-06	-0.660637771	DOWN
NUDT1	1.62E-05	1.09E-06	0.673179146	UP
SPDYE2	1.62E-05	1.09E-06	-0.727870785	DOWN
XPR1	1.62E-05	1.09E-06	0.530546012	UP
BTN3A1	1.62E-05	1.09E-06	-0.587576391	DOWN
RBP7	1.62E-05	1.09E-06	0.972109122	UP
RSAD2	1.63E-05	1.10E-06	1.997695268	UP
TYMS	1.64E-05	1.10E-06	1.404196781	UP
KIF2C	1.64E-05	1.10E-06	0.725108832	UP
ZKSCAN8	1.64E-05	1.11E-06	-0.69062393	DOWN
CD14	1.64E-05	1.11E-06	0.625924881	UP
BRAP	1.66E-05	1.13E-06	0.638511731	UP
TRPC1	1.66E-05	1.13E-06	-1.850045945	DOWN
IPO5P1	1.68E-05	1.14E-06	-0.500436133	DOWN
SLC20A2	1.69E-05	1.15E-06	-0.584648336	DOWN
PHC2	1.72E-05	1.17E-06	0.8318386	UP
ZBTB20	1.73E-05	1.18E-06	-0.508094279	DOWN
PRO2964	1.73E-05	1.18E-06	1.500483428	UP
TRIM25	1.73E-05	1.18E-06	0.593262045	UP
LINC00954	1.73E-05	1.18E-06	-0.707928123	DOWN
PRKDC	1.75E-05	1.20E-06	-0.517471176	DOWN
IBSP	1.76E-05	1.21E-06	1.344467657	UP
KCNV1	1.77E-05	1.21E-06	-1.793254294	DOWN
NCL	1.77E-05	1.22E-06	-0.511895195	DOWN
SP2	1.79E-05	1.23E-06	-0.608061295	DOWN
ZNF770	1.79E-05	1.24E-06	-0.668347774	DOWN
NR2F1 /// NR2F2	1.80E-05	1.24E-06	0.735404056	UP
NLRP3	1.80E-05	1.25E-06	0.692458182	UP
SENP1	1.80E-05	1.25E-06	-0.852166743	DOWN
MYO5A	1.80E-05	1.25E-06	-0.58191605	DOWN
ZFP14	1.81E-05	1.26E-06	-0.702302879	DOWN
RFXAP	1.82E-05	1.27E-06	-0.764264925	DOWN
TRERF1	1.82E-05	1.27E-06	-0.675522005	DOWN
KMT2C	1.83E-05	1.28E-06	-0.566120553	DOWN
C1orf109	1.83E-05	1.28E-06	-0.863711041	DOWN
MGAM	1.83E-05	1.28E-06	1.566720777	UP
HACE1	1.85E-05	1.29E-06	-0.577322155	DOWN
CMPK2	1.85E-05	1.29E-06	1.546792152	UP
PCBD2	1.86E-05	1.30E-06	-0.705014492	DOWN
TLK1	1.88E-05	1.32E-06	-0.506697296	DOWN
LAMP3	1.90E-05	1.34E-06	1.78558385	UP
C19orf10	1.90E-05	1.34E-06	0.583094085	UP
SLC26A11	1.91E-05	1.35E-06	-0.557265801	DOWN
LOC101928189 /// RSRP1	1.91E-05	1.35E-06	-0.582668886	DOWN
ZNF777	1.92E-05	1.36E-06	-0.53662567	DOWN
LOC100131860	1.94E-05	1.37E-06	-1.566662464	DOWN
IDH1	1.95E-05	1.39E-06	0.803923751	UP
COMT	1.96E-05	1.39E-06	0.517050885	UP
ING5	1.97E-05	1.41E-06	-0.544428866	DOWN
SEPT7P2	1.98E-05	1.41E-06	-0.65733191	DOWN
IER2	1.99E-05	1.42E-06	0.682762794	UP
DOCK9	2.00E-05	1.43E-06	-0.779338926	DOWN
FLJ11292	2.02E-05	1.45E-06	-1.675796146	DOWN
SLFN5	2.09E-05	1.50E-06	-0.622910585	DOWN
KRIT1	2.09E-05	1.50E-06	-0.988049579	DOWN
CHD6	2.09E-05	1.50E-06	-0.563543655	DOWN
TRPM7	2.11E-05	1.52E-06	-1.567043397	DOWN
NPFF	2.12E-05	1.53E-06	-0.769947006	DOWN
DNAAF1	2.18E-05	1.58E-06	1.448368211	UP
TST	2.19E-05	1.58E-06	0.840347351	UP
RRAGD	2.20E-05	1.59E-06	0.738892508	UP
WDR11	2.20E-05	1.59E-06	-0.610928098	DOWN
SLC25A17	2.22E-05	1.61E-06	-0.573877931	DOWN
TAP1	2.22E-05	1.61E-06	0.935014046	UP
ZNF302	2.22E-05	1.62E-06	-0.523406873	DOWN
MAP6D1	2.22E-05	1.62E-06	1.120620985	UP
MTA1	2.24E-05	1.63E-06	-0.620524025	DOWN
MRFAP1L1	2.26E-05	1.65E-06	-0.602896826	DOWN
EGR2	2.29E-05	1.67E-06	1.785800063	UP
SPAG5	2.30E-05	1.68E-06	0.760292471	UP
MAPK8	2.33E-05	1.71E-06	-0.641869715	DOWN
OLAH	2.34E-05	1.71E-06	1.516469254	UP
GOSR2	2.37E-05	1.74E-06	-0.52578596	DOWN
SP4	2.37E-05	1.74E-06	-0.647882481	DOWN
RNF166	2.39E-05	1.76E-06	-0.860743054	DOWN
TFDP2	2.45E-05	1.81E-06	-0.608155136	DOWN
DDR1-AS1	2.48E-05	1.84E-06	-1.025388479	DOWN
USP19	2.60E-05	1.94E-06	0.642981971	UP
DYRK4	2.62E-05	1.96E-06	0.552364829	UP
BSG	2.63E-05	1.96E-06	0.610059405	UP
NLN	2.63E-05	1.96E-06	-0.671808815	DOWN
KLF3-AS1	2.64E-05	1.97E-06	-0.718892549	DOWN
HOOK1	2.64E-05	1.97E-06	-0.961225131	DOWN
CBR1	2.65E-05	1.98E-06	0.775733637	UP
SNRNP48	2.66E-05	1.99E-06	-0.652738715	DOWN
KIAA1958	2.67E-05	2.00E-06	0.949363935	UP
GLS	2.68E-05	2.01E-06	-0.977189558	DOWN
LINC00260	2.68E-05	2.01E-06	-1.409917193	DOWN
CCND2	2.70E-05	2.03E-06	-0.708884553	DOWN
EHD2	2.71E-05	2.03E-06	1.135118578	UP
ZDHHC21	2.71E-05	2.04E-06	-0.751939596	DOWN
IFIT1	2.83E-05	2.14E-06	1.920078761	UP
CEP120	2.84E-05	2.15E-06	-0.592537587	DOWN
LOC283887	2.86E-05	2.16E-06	-1.176016551	DOWN
KRT74	2.89E-05	2.19E-06	-0.64118632	DOWN
GNG8	2.90E-05	2.20E-06	1.802075771	UP
EML6	2.91E-05	2.21E-06	-0.772321291	DOWN
TRIM69	2.94E-05	2.24E-06	0.708117135	UP
KLHDC7B	2.97E-05	2.27E-06	0.992043544	UP
SMIM4	2.98E-05	2.27E-06	0.993240965	UP
LINC01184 /// LOC101929964	2.99E-05	2.28E-06	-0.57365586	DOWN
LINC00996	3.01E-05	2.30E-06	-1.505254345	DOWN
ZNF814	3.08E-05	2.36E-06	-0.906973552	DOWN
VAMP2	3.08E-05	2.36E-06	-0.817787961	DOWN
SMAD5	3.14E-05	2.42E-06	-0.569409838	DOWN
ZNF549	3.20E-05	2.46E-06	-1.531672459	DOWN
TRIOBP	3.21E-05	2.47E-06	0.720638856	UP
C3orf38	3.24E-05	2.50E-06	-0.53415673	DOWN
LCOR	3.26E-05	2.52E-06	-0.581184908	DOWN
LOC100133315	3.26E-05	2.52E-06	-1.127513782	DOWN
LOC100288123	3.26E-05	2.52E-06	1.397504216	UP
FAIM3	3.26E-05	2.52E-06	-0.808630787	DOWN
SUDS3	3.27E-05	2.54E-06	-0.600348803	DOWN
LOC100506282	3.29E-05	2.55E-06	-0.695190961	DOWN
CBX5	3.30E-05	2.56E-06	0.7662993	UP
IGF1R	3.30E-05	2.56E-06	-0.652334545	DOWN
ANKH	3.31E-05	2.57E-06	-0.624193583	DOWN
IL1R1	3.32E-05	2.58E-06	1.149963501	UP
TMEM88	3.32E-05	2.58E-06	1.248254707	UP
RHOB	3.38E-05	2.64E-06	0.784062215	UP
TOR2A	3.41E-05	2.67E-06	0.503956351	UP
GTF2I	3.43E-05	2.69E-06	-0.970398587	DOWN
CDKN1B	3.47E-05	2.72E-06	-0.649862456	DOWN
LUC7L	3.47E-05	2.72E-06	-0.61587487	DOWN
SMC5	3.49E-05	2.74E-06	-0.50135244	DOWN
BATF2	3.50E-05	2.76E-06	1.113085506	UP
LOC202181	3.50E-05	2.76E-06	-0.88838098	DOWN
PCTP	3.53E-05	2.78E-06	0.60964687	UP
ETV7	3.54E-05	2.80E-06	0.750529066	UP
NEDD1	3.57E-05	2.82E-06	-0.505462889	DOWN
LOC100272216	3.58E-05	2.83E-06	-0.837989851	DOWN
GLRX5	3.59E-05	2.84E-06	0.93328746	UP
C3AR1	3.59E-05	2.85E-06	1.154362419	UP
CDK5	3.60E-05	2.86E-06	0.901491295	UP
COMMD9	3.61E-05	2.87E-06	0.576255226	UP
KAZN	3.63E-05	2.88E-06	1.571608129	UP
C9orf41	3.63E-05	2.89E-06	-0.673893624	DOWN
NECAB2	3.66E-05	2.91E-06	1.176609636	UP
LOC286114	3.71E-05	2.96E-06	-1.278277862	DOWN
SERPING1	3.73E-05	2.98E-06	1.295601699	UP
CBFA2T2	3.73E-05	2.99E-06	-0.536781979	DOWN
OTUD4	3.74E-05	3.00E-06	-0.577133259	DOWN
MID1	3.83E-05	3.07E-06	-0.613840969	DOWN
RAD54L2	3.85E-05	3.09E-06	-1.019771946	DOWN
NEK10	3.91E-05	3.14E-06	1.090590981	UP
PPIF	3.98E-05	3.21E-06	0.679329568	UP
COL4A3	4.01E-05	3.24E-06	-0.849961229	DOWN
LOC100128281	4.03E-05	3.27E-06	-0.663936131	DOWN
PRKCA	4.05E-05	3.29E-06	-0.554699139	DOWN
DCAF8	4.08E-05	3.31E-06	-0.522521063	DOWN
TMEM14B	4.11E-05	3.34E-06	-0.605273763	DOWN
0.106	4.15E-05	3.38E-06	-0.625914908	DOWN
EXT1	4.16E-05	3.39E-06	0.62025666	UP
TTC37	4.18E-05	3.41E-06	-0.513280728	DOWN
MID2	4.21E-05	3.44E-06	-0.746906066	DOWN
PRNP	4.21E-05	3.44E-06	-0.543375181	DOWN
KMO	4.22E-05	3.45E-06	0.6182514	UP
KIAA1731	4.32E-05	3.54E-06	-0.554907386	DOWN
LY6E	4.32E-05	3.54E-06	1.273690687	UP
CCNY	4.34E-05	3.56E-06	-0.586038416	DOWN
ZC3H14.1	4.36E-05	3.59E-06	-0.957605061	DOWN
UBE2T	4.41E-05	3.63E-06	1.168581715	UP
ROPN1L	4.42E-05	3.65E-06	0.741912475	UP
TBC1D32	4.43E-05	3.65E-06	-0.862794246	DOWN
SLC45A4	4.43E-05	3.66E-06	0.639768421	UP
LINC00685	4.50E-05	3.72E-06	-0.980473831	DOWN
L3MBTL1	4.51E-05	3.73E-06	-0.604029628	DOWN
LXN	4.55E-05	3.77E-06	0.52582339	UP
STAG3L3	4.56E-05	3.78E-06	-0.650987741	DOWN
HIPK4	4.57E-05	3.79E-06	0.515971714	UP
B3GNT6	4.58E-05	3.80E-06	-1.343427232	DOWN
NAPA-AS1	4.58E-05	3.82E-06	0.538676055	UP
ORM1	4.60E-05	3.84E-06	1.506403628	UP
LOC100129917	4.60E-05	3.84E-06	-1.553393954	DOWN
SDS	4.64E-05	3.87E-06	0.514275864	UP
GRIP1	4.73E-05	3.96E-06	-1.226026642	DOWN
AGBL3	4.74E-05	3.98E-06	-0.881760407	DOWN
C9orf64	4.76E-05	4.00E-06	-0.790525261	DOWN
VAMP5	4.78E-05	4.02E-06	0.654552711	UP
ZNF30	4.80E-05	4.03E-06	-0.587159201	DOWN
CACNA2D2	4.81E-05	4.05E-06	-0.640298611	DOWN
TNNT1	4.82E-05	4.07E-06	1.953919474	UP
ASF1A	4.85E-05	4.10E-06	-0.659494473	DOWN
DHX9	4.86E-05	4.11E-06	-0.519585954	DOWN
LDLRAD4	4.86E-05	4.11E-06	-0.736991324	DOWN
INPP4B	4.91E-05	4.16E-06	-1.099587507	DOWN
STYX	4.92E-05	4.17E-06	-0.539274516	DOWN
MGST1	5.00E-05	4.24E-06	0.771420447	UP
MTPAP	5.09E-05	4.33E-06	0.647630057	UP
H1F0	5.14E-05	4.38E-06	0.818354528	UP
LOC729966 /// PDE4C	5.17E-05	4.41E-06	-0.747895972	DOWN
SMC3	5.21E-05	4.45E-06	-0.55027364	DOWN
FLYWCH2	5.23E-05	4.48E-06	1.055110571	UP
HIATL2	5.26E-05	4.51E-06	-0.66116296	DOWN
ZNF776	5.32E-05	4.57E-06	-0.660478316	DOWN
ALDH1B1	5.33E-05	4.58E-06	-0.701808826	DOWN
ANKRD22	5.33E-05	4.59E-06	1.049114576	UP
F5	5.35E-05	4.61E-06	0.547413717	UP
OLFM4	5.38E-05	4.64E-06	3.396708371	UP
C5AR1	5.39E-05	4.65E-06	0.762764674	UP
ZNF738	5.46E-05	4.72E-06	-0.59174729	DOWN
LOC221122	5.48E-05	4.74E-06	-1.17203494	DOWN
TXNDC16	5.49E-05	4.75E-06	-0.529168027	DOWN
CSNK1E /// CSNK1E /// LOC400927	5.59E-05	4.84E-06	0.673268301	UP
PREPL	5.61E-05	4.87E-06	-0.823003637	DOWN
MED31	5.64E-05	4.90E-06	0.664845281	UP
LCN2	5.72E-05	4.99E-06	1.938150603	UP
EIF2AK2	5.73E-05	5.00E-06	0.821222842	UP
NPB	5.74E-05	5.01E-06	0.524043281	UP
NFATC2	5.79E-05	5.07E-06	-0.515043855	DOWN
NUSAP1	5.79E-05	5.07E-06	0.701861572	UP
TMEM140	5.84E-05	5.12E-06	0.905170244	UP
ADAP2	5.85E-05	5.13E-06	0.669811127	UP
MICU2	5.85E-05	5.14E-06	-0.59003415	DOWN
BEX1	5.90E-05	5.18E-06	0.913506093	UP
PRPF39	5.94E-05	5.22E-06	-0.586783382	DOWN
ARID1B	5.94E-05	5.23E-06	-0.500319627	DOWN
CEP19	5.99E-05	5.28E-06	0.871104022	UP
XRCC4	6.00E-05	5.30E-06	0.941747485	UP
FEN1	6.01E-05	5.31E-06	0.523756775	UP
LY75	6.01E-05	5.31E-06	-0.528612442	DOWN
LIMD1	6.02E-05	5.33E-06	-0.626826356	DOWN
TLR2	6.02E-05	5.33E-06	0.74784194	UP
LOC283357	6.03E-05	5.34E-06	-0.552273038	DOWN
MTFR2	6.04E-05	5.36E-06	0.792104342	UP
UBE2C	6.06E-05	5.37E-06	0.694974325	UP
RGL4	6.08E-05	5.40E-06	0.789210059	UP
CD247	6.09E-05	5.41E-06	-0.720063209	DOWN
SIGLEC5	6.12E-05	5.44E-06	0.820987384	UP
TP53I3	6.12E-05	5.44E-06	0.588884443	UP
CEP68	6.12E-05	5.45E-06	-0.678177374	DOWN
DSC1	6.20E-05	5.54E-06	-2.099952261	DOWN
ADAP1	6.22E-05	5.56E-06	0.587716939	UP
RUFY3	6.22E-05	5.57E-06	-0.908762387	DOWN
AP1M2	6.24E-05	5.59E-06	1.059322601	UP
STAG2	6.25E-05	5.61E-06	-0.650153322	DOWN
CEBPE	6.29E-05	5.65E-06	0.889828892	UP
0.5	6.33E-05	5.69E-06	1.023372063	UP
LINC00657	6.33E-05	5.70E-06	-0.527825283	DOWN
ZSCAN30	6.36E-05	5.73E-06	-0.527491685	DOWN
MMP25	6.38E-05	5.76E-06	1.008765718	UP
LY96	6.38E-05	5.76E-06	0.666949555	UP
S1PR5	6.44E-05	5.82E-06	-1.047355299	DOWN
ARL4A	6.49E-05	5.87E-06	1.040039308	UP
FCGR2A	6.51E-05	5.90E-06	0.669698354	UP
VNN2	6.53E-05	5.92E-06	0.85036096	UP
SEPSECS-AS1	6.54E-05	5.93E-06	-0.957523065	DOWN
SIPA1L2	6.58E-05	5.98E-06	0.998478131	UP
SIRPD	6.61E-05	6.01E-06	0.50284879	UP
0.71	6.61E-05	6.02E-06	0.617855211	UP
RAPGEF1	6.66E-05	6.06E-06	-0.564880167	DOWN
RCAN3	6.74E-05	6.16E-06	-0.651077743	DOWN
CD59	6.78E-05	6.20E-06	0.724598168	UP
BBS7	6.79E-05	6.22E-06	-0.556796151	DOWN
PLD3	6.80E-05	6.25E-06	0.771713718	UP
NPBWR1	6.86E-05	6.31E-06	0.96335251	UP
CD163	6.93E-05	6.37E-06	1.33115371	UP
SPATA1	6.98E-05	6.43E-06	0.580678113	UP
RPLP2	7.10E-05	6.55E-06	1.221007119	UP
MTG2	7.10E-05	6.55E-06	0.87126447	UP
USP9Y	7.11E-05	6.56E-06	-2.231236845	DOWN
OTUD6B	7.14E-05	6.61E-06	-0.711258873	DOWN
NKTR	7.16E-05	6.63E-06	-0.577303062	DOWN
RFWD3	7.16E-05	6.64E-06	-0.568098885	DOWN
ZNF204P	7.17E-05	6.65E-06	-0.577253502	DOWN
MB21D1	7.37E-05	6.86E-06	-0.532440012	DOWN
RTP4	7.42E-05	6.92E-06	0.928244163	UP
CHIT1	7.42E-05	6.93E-06	2.220534956	UP
KIF5C	7.58E-05	7.09E-06	-0.671555765	DOWN
TSC22D2	7.63E-05	7.14E-06	-0.550914623	DOWN
FAM73A	7.71E-05	7.23E-06	-0.72080606	DOWN
PEX10	7.71E-05	7.23E-06	0.817384246	UP
CYSLTR1	7.76E-05	7.29E-06	0.520902806	UP
POLL	7.76E-05	7.29E-06	0.977085078	UP
CA4	7.77E-05	7.30E-06	0.905447652	UP
SLC35E1	7.81E-05	7.34E-06	-0.656509389	DOWN
NFE4	7.88E-05	7.42E-06	1.761030391	UP
OPA1	7.88E-05	7.43E-06	-0.657084656	DOWN
LOC145783 /// ZNF280D	7.89E-05	7.44E-06	-0.578998432	DOWN
ASPRV1	7.94E-05	7.50E-06	0.519657394	UP
APH1B	8.04E-05	7.60E-06	0.504049505	UP
RPL27A	8.04E-05	7.60E-06	0.790227354	UP
GIMAP7	8.08E-05	7.64E-06	-0.658006379	DOWN
TNF	8.15E-05	7.72E-06	1.454367662	UP
MINOS1P1	8.22E-05	7.80E-06	-0.838500825	DOWN
ZNF507	8.26E-05	7.85E-06	-0.517203487	DOWN
PRODH2	8.48E-05	8.09E-06	1.203081976	UP
STMN3	8.50E-05	8.12E-06	-0.67292406	DOWN
TUBB3	8.61E-05	8.23E-06	0.608285711	UP
CUL4A	8.68E-05	8.31E-06	-0.737137544	DOWN
BTNL8	8.70E-05	8.33E-06	2.152479035	UP
UBE2L6	8.80E-05	8.43E-06	0.611841894	UP
SUV420H2	8.92E-05	8.57E-06	1.116599014	UP
LINC00865	8.95E-05	8.60E-06	-0.534069431	DOWN
SGPP1	9.03E-05	8.70E-06	-0.792673648	DOWN
NUP153	9.17E-05	8.85E-06	-0.522032735	DOWN
ALG10 /// ALG10B	9.30E-05	8.98E-06	-0.913710603	DOWN
FAM19A2	9.34E-05	9.03E-06	1.306746652	UP
CCDC152	9.34E-05	9.03E-06	-0.648773677	DOWN
LINC00671	9.40E-05	9.10E-06	1.13569617	UP
SLAIN1	9.40E-05	9.11E-06	-0.76258936	DOWN
SMPD3	9.48E-05	9.19E-06	-0.835434844	DOWN
SOX7	9.58E-05	9.31E-06	-0.830263923	DOWN
LTB4R	9.70E-05	9.45E-06	0.670307115	UP
GRM4	9.72E-05	9.48E-06	0.881142075	UP
EPPK1	9.72E-05	9.49E-06	-0.984955972	DOWN
KLRF1	9.74E-05	9.52E-06	-1.155037321	DOWN
DGCR14	9.85E-05	9.64E-06	0.55846942	UP
SLC25A18	9.97E-05	9.79E-06	-1.426531418	DOWN
PPFIBP1	9.98E-05	9.81E-06	-0.544612322	DOWN
SEMA3G	0.000102476	1.01E-05	0.865099189	UP
LYRM7	0.000103071	1.02E-05	-0.502210507	DOWN
SIGLEC17P	0.000103303	1.02E-05	-0.818692703	DOWN
CD28	0.000103906	1.03E-05	-0.825628292	DOWN
BCL2A1	0.000104103	1.03E-05	0.905919061	UP
UFL1	0.000105116	1.04E-05	-0.793569655	DOWN
CUX2	0.000105922	1.05E-05	-1.215504459	DOWN
FUBP3	0.000106859	1.06E-05	-0.929491085	DOWN
ZNF792	0.000107852	1.08E-05	-0.520741311	DOWN
PASK	0.000107852	1.08E-05	-0.737620829	DOWN
CHIC1	0.000108685	1.09E-05	-0.630049672	DOWN
MIR6125 /// USP15	0.00011143	1.12E-05	0.668598118	UP
VASN	0.000111542	1.12E-05	0.761648143	UP
AP1AR	0.000111738	1.12E-05	-0.52857099	DOWN
ZNF578	0.000112243	1.13E-05	-0.748891014	DOWN
LOC284630 /// TTC34	0.000112462	1.13E-05	-1.081772428	DOWN
TAF1A	0.000113808	1.15E-05	-0.626334714	DOWN
CDC42EP2	0.0001146	1.15E-05	0.704705864	UP
FNDC3B /// LOC101928615	0.000115203	1.16E-05	0.603113963	UP
HIGD1B	0.000115441	1.17E-05	0.947543176	UP
KIAA1377	0.000116516	1.18E-05	-0.514126874	DOWN
RANBP1	0.000117047	1.18E-05	0.537144285	UP
CENPBD1P1	0.0001173	1.19E-05	0.553570875	UP
PKMYT1	0.00011786	1.19E-05	0.504514728	UP
ALPL	0.000119224	1.21E-05	1.252548325	UP
MTFP1	0.000119936	1.22E-05	0.726546608	UP
PTER	0.000120513	1.23E-05	-0.592762379	DOWN
DTL	0.000120715	1.23E-05	1.221548819	UP
DENND6A	0.000121318	1.23E-05	-0.706013238	DOWN
CACNA1F	0.000121612	1.24E-05	0.836090736	UP
MAP4K3	0.000121881	1.24E-05	-0.609061224	DOWN
MYOZ3	0.000123014	1.26E-05	1.128912602	UP
HSPB9	0.000124431	1.28E-05	1.483894396	UP
MAFB	0.000124911	1.28E-05	0.796222012	UP
FBN2	0.000125747	1.29E-05	0.889105346	UP
DFNB59	0.00012581	1.29E-05	-0.528911275	DOWN
NXPE3	0.00012581	1.30E-05	-0.761808157	DOWN
PSMD6-AS2	0.000127627	1.32E-05	-0.558945398	DOWN
FKBP9	0.000127646	1.32E-05	0.602635065	UP
TSC22D1-AS1	0.000127809	1.32E-05	-0.681229467	DOWN
LOC100132352	0.00012818	1.32E-05	-0.642819472	DOWN
ZNF512B	0.000130133	1.35E-05	-0.635474959	DOWN
DAPK2	0.000131707	1.37E-05	0.661090398	UP
FGFR2	0.000131707	1.37E-05	0.985480143	UP
PTPRO	0.000132034	1.37E-05	-0.639162044	DOWN
QPCT	0.000132204	1.37E-05	0.772452461	UP
SEMA4A	0.000135308	1.41E-05	0.744398045	UP
C2orf57	0.000135989	1.42E-05	0.908752296	UP
VNN3	0.000136536	1.42E-05	1.777804661	UP
PER3	0.000136738	1.43E-05	-0.734929799	DOWN
PHOSPHO2	0.000137235	1.43E-05	-0.572806263	DOWN
ALPK1	0.000137797	1.44E-05	0.999504486	UP
PM20D2	0.000140311	1.47E-05	-1.108046992	DOWN
RGL1	0.000140311	1.47E-05	0.506183176	UP
QSOX1	0.000141654	1.48E-05	0.644760147	UP
INADL	0.000141813	1.48E-05	-0.795387526	DOWN
BOLA2	0.000142876	1.50E-05	0.514056262	UP
MIR10A	0.000143254	1.50E-05	0.93218351	UP
XIST	0.000143837	1.51E-05	2.726896515	UP
ZBTB38	0.000145004	1.52E-05	-0.658884143	DOWN
SPINT1	0.000146707	1.54E-05	0.781243363	UP
ZNF594	0.000148572	1.57E-05	-0.617258819	DOWN
FZD6	0.000148862	1.57E-05	-0.761743864	DOWN
IFIT2	0.000149044	1.58E-05	1.392952585	UP
CNTD1	0.000149242	1.58E-05	1.208157963	UP
CAMK2N1	0.000149538	1.58E-05	-0.60651911	DOWN
NUP210	0.000150123	1.59E-05	-0.667753181	DOWN
TREM1	0.000151414	1.61E-05	0.924622725	UP
ADAM33	0.000153989	1.64E-05	-1.319233153	DOWN
HTRA3	0.000154012	1.64E-05	0.787084484	UP
S100A12	0.000155457	1.66E-05	0.702574147	UP
NIPSNAP3B	0.000157306	1.68E-05	-0.54772237	DOWN
AXIN2	0.000159563	1.71E-05	-0.901064615	DOWN
MAP9	0.000160177	1.72E-05	-0.661623849	DOWN
NAA50	0.000161044	1.73E-05	-0.782265208	DOWN
MAF	0.000161341	1.73E-05	-0.654908478	DOWN
RECQL4	0.000161357	1.74E-05	0.718540294	UP
SMARCD3	0.000161357	1.74E-05	0.667510186	UP
ST6GALNAC2	0.000161357	1.74E-05	1.169647266	UP
PPP1R3E	0.000161551	1.74E-05	-0.686142815	DOWN
SLK	0.000163028	1.76E-05	-0.608393577	DOWN
FLJ12120	0.00016401	1.77E-05	-0.8490325	DOWN
GALNT6	0.00016552	1.79E-05	0.621302996	UP
FMR1	0.000166372	1.80E-05	-0.67953417	DOWN
SIKE1	0.000167993	1.82E-05	-0.737197435	DOWN
0.6	0.000168309	1.83E-05	-0.604237918	DOWN
ZNF467	0.000168309	1.83E-05	0.650417288	UP
CHMP5	0.000168364	1.83E-05	0.509401036	UP
CBS	0.000168857	1.84E-05	0.921565051	UP
BPI /// LOC149684	0.000168884	1.84E-05	1.838030735	UP
ADARB2-AS1	0.000169018	1.84E-05	0.533075685	UP
DPY19L2P2	0.000169018	1.84E-05	-0.561544172	DOWN
NUDT13	0.000169018	1.84E-05	-0.532160694	DOWN
OAS3	0.00016996	1.86E-05	1.152360469	UP
NSG1	0.000174553	1.91E-05	-0.644747032	DOWN
ATP13A3	0.000178239	1.95E-05	-0.689658602	DOWN
MYL5	0.000179484	1.97E-05	0.763199472	UP
LOC153682	0.000179742	1.97E-05	-0.501124691	DOWN
PNP	0.000179742	1.97E-05	0.590750618	UP
SMAD9	0.000179742	1.97E-05	-0.545935562	DOWN
LYL1	0.000179864	1.98E-05	0.603256302	UP
TGFBR3	0.000180969	1.99E-05	-0.864843925	DOWN
CAMK2D	0.000181199	1.99E-05	-0.627320847	DOWN
KDELC1	0.000181199	2.00E-05	1.029444173	UP
MT1F	0.000181787	2.00E-05	0.520897935	UP
HSP90AB1	0.000181969	2.01E-05	-0.542920949	DOWN
ZNF587	0.000182499	2.02E-05	-0.70947749	DOWN
AC006129.2	0.000182931	2.02E-05	-0.968519526	DOWN
BZRAP1	0.000184288	2.04E-05	-0.771231491	DOWN
HEBP1	0.000184678	2.04E-05	0.520028037	UP
LOC254057	0.000184726	2.05E-05	0.607823991	UP
PRKAR1A	0.000185372	2.06E-05	-0.765831655	DOWN
TAS2R10	0.000187113	2.08E-05	-1.042676745	DOWN
S1PR1	0.000187113	2.08E-05	-0.696003946	DOWN
CTD-2528L19.6	0.000187113	2.08E-05	-0.896216164	DOWN
ATP9B	0.000188639	2.10E-05	-0.576549008	DOWN
NSUN6	0.000191743	2.14E-05	-0.761448339	DOWN
ITPRIP	0.000191822	2.14E-05	0.520391775	UP
SCAF4	0.000192072	2.14E-05	-0.602155921	DOWN
IMPA2	0.00019247	2.15E-05	0.614846476	UP
CASC10	0.000193259	2.16E-05	0.889969506	UP
CEP76	0.000193512	2.16E-05	-0.613123933	DOWN
ITPRIPL1	0.000193996	2.17E-05	0.653965629	UP
SUPT16H	0.000194334	2.18E-05	-1.734795627	DOWN
FAM13A-AS1	0.000194927	2.19E-05	-0.525992149	DOWN
DGKA	0.000195214	2.19E-05	-0.538730017	DOWN
LCK	0.000196157	2.21E-05	-0.634532529	DOWN
MIR3682	0.000199696	2.25E-05	-0.739882856	DOWN
MND1	0.000199997	2.26E-05	0.875117565	UP
SMYD1	0.000201431	2.28E-05	0.581071872	UP
FKSG49	0.000201431	2.28E-05	-0.523356299	DOWN
CPSF2	0.000201431	2.28E-05	-0.569161524	DOWN
SLC12A8	0.000201936	2.28E-05	1.617664092	UP
STK4	0.000202518	2.29E-05	-0.758560735	DOWN
CORO2A	0.000202868	2.30E-05	0.534817146	UP
METTL7A	0.000204546	2.32E-05	0.532700052	UP
EFCAB13	0.000204576	2.32E-05	-1.012738133	DOWN
ATXN2L	0.000204981	2.33E-05	-0.598504992	DOWN
INPP5B	0.000204981	2.33E-05	-1.174616137	DOWN
IRF7	0.000205472	2.33E-05	0.837942584	UP
ABLIM1	0.000206291	2.34E-05	-0.636075076	DOWN
CCDC142	0.00020772	2.36E-05	-0.621942361	DOWN
NCR3	0.000208245	2.37E-05	-0.707534464	DOWN
FKBP2	0.000208573	2.38E-05	0.502145728	UP
DIS3L2	0.000209408	2.39E-05	-0.604293851	DOWN
ZNF624	0.000209742	2.40E-05	-0.703613329	DOWN
SOCS3	0.000210804	2.41E-05	1.13642096	UP
SCO2	0.000211645	2.42E-05	0.686371879	UP
ZDHHC24	0.000211782	2.43E-05	0.544987002	UP
MRPL17	0.000212173	2.43E-05	0.621724032	UP
IQSEC2	0.000214461	2.46E-05	0.832780283	UP
DDX3Y	0.000214918	2.47E-05	-1.812121475	DOWN
STRBP	0.000215433	2.48E-05	-0.943167986	DOWN
PTPRN2	0.000216667	2.49E-05	0.538459626	UP
SLC7A2	0.000221918	2.56E-05	1.125141226	UP
GP2	0.000222539	2.57E-05	-1.142230021	DOWN
BRF1	0.000226984	2.62E-05	-1.130583361	DOWN
ENO1-AS1	0.00022765	2.63E-05	-0.621607087	DOWN
FUT4	0.000231078	2.68E-05	0.583601425	UP
DEFA4	0.000231489	2.68E-05	2.108910592	UP
0.66	0.000231893	2.69E-05	0.61636838	UP
UTF1	0.000231957	2.69E-05	0.643389778	UP
SGCA	0.000233796	2.72E-05	0.708385696	UP
LOC100130744	0.000236206	2.75E-05	-1.559056152	DOWN
ANKMY1	0.000236851	2.76E-05	-0.847815285	DOWN
LOXL1-AS1	0.000238516	2.78E-05	-1.044839665	DOWN
PLA2G12A	0.000239404	2.80E-05	-0.563697663	DOWN
MTUS1	0.000239421	2.80E-05	-0.673441945	DOWN
ARHGAP5	0.00024033	2.81E-05	-0.839063035	DOWN
IGSF9B	0.000241146	2.82E-05	-0.836851062	DOWN
FAM71B	0.00024196	2.84E-05	1.169084613	UP
PLGLB2	0.00024494	2.88E-05	-0.739652224	DOWN
MRPL44	0.000245307	2.88E-05	-0.780747594	DOWN
LOC100506098	0.000245477	2.89E-05	0.970017126	UP
PRR11	0.000247104	2.91E-05	-0.573287978	DOWN
ZNF780A	0.000250786	2.96E-05	-0.765283241	DOWN
EFR3A	0.000254735	3.02E-05	-0.689504337	DOWN
PRKXP1	0.000256446	3.04E-05	-0.7165063	DOWN
ZBTB18	0.000259639	3.08E-05	-0.554569959	DOWN
LATS1	0.000265793	3.16E-05	-0.531181209	DOWN
NRBF2	0.000265925	3.17E-05	0.518626144	UP
HEXIM2	0.000268732	3.20E-05	0.625407501	UP
C5orf47	0.000269375	3.21E-05	0.821738003	UP
0.49	0.00026943	3.22E-05	-0.566304224	DOWN
CRISPLD2	0.000269864	3.22E-05	0.744304039	UP
FGF13	0.000270889	3.24E-05	0.869962339	UP
PCNX	0.000271135	3.25E-05	-1.129870729	DOWN
CYP2E1	0.000273838	3.28E-05	-1.035811887	DOWN
ENPP4	0.000274101	3.29E-05	-0.529628417	DOWN
ATP11B	0.000276105	3.32E-05	-0.546790289	DOWN
ZNF501	0.00027688	3.33E-05	-0.864872156	DOWN
FAM229A	0.000278457	3.35E-05	-1.058334863	DOWN
CHRM3-AS2	0.000278729	3.36E-05	-0.919868452	DOWN
IMPACT	0.00027953	3.37E-05	-0.573603847	DOWN
ZBTB6	0.000280365	3.38E-05	-0.879191139	DOWN
ZNF702P	0.000280678	3.38E-05	-1.026060194	DOWN
SH2D1A	0.000283533	3.42E-05	-0.65763563	DOWN
IGDCC3	0.000283533	3.42E-05	0.619881281	UP
THBD	0.000285756	3.46E-05	0.914498478	UP
ELANE	0.000289464	3.51E-05	2.652088388	UP
IL2RB	0.000290662	3.52E-05	-0.824125702	DOWN
CDC45	0.000292114	3.55E-05	1.532674163	UP
USP53	0.000292741	3.56E-05	-0.869006392	DOWN
ZNF599	0.000295054	3.60E-05	-0.801608301	DOWN
HSPB1	0.00029536	3.60E-05	0.557107876	UP
ASGR2	0.000297618	3.64E-05	1.054129187	UP
ZNF571	0.000298432	3.65E-05	-0.626733287	DOWN
REPS2	0.000301416	3.69E-05	0.765637935	UP
CEBPD	0.000305577	3.74E-05	0.537450398	UP
SCARNA13 /// SNHG10	0.000307756	3.78E-05	-0.696156733	DOWN
DLG5	0.00030783	3.78E-05	-1.15355223	DOWN
PAFAH1B3	0.000318753	3.93E-05	0.500206966	UP
PLCL1	0.000318753	3.93E-05	-0.649892006	DOWN
UBXN2A	0.00032003	3.95E-05	-0.593115519	DOWN
LOC100653086	0.000321183	3.97E-05	1.436936995	UP
ARMC5	0.000321557	3.97E-05	0.501173943	UP
AURKA	0.000322608	3.99E-05	0.763477654	UP
BRCA1	0.000325784	4.03E-05	0.66827478	UP
GSTZ1	0.000326073	4.04E-05	1.187518996	UP
PGF	0.000327564	4.06E-05	-0.604037191	DOWN
ENOSF1	0.000331189	4.11E-05	-0.725459495	DOWN
NIPBL	0.000335252	4.16E-05	-0.566157467	DOWN
LINC00893	0.000336831	4.19E-05	-0.643376683	DOWN
HOXA3	0.000340107	4.23E-05	0.92398144	UP
KIAA1211L	0.00034032	4.23E-05	1.266891728	UP
ABCD2	0.00034433	4.28E-05	-0.716863683	DOWN
MACROD1	0.000346126	4.31E-05	0.51277602	UP
LAMB3	0.000347635	4.33E-05	1.148974192	UP
INHBA	0.000348562	4.35E-05	1.64157386	UP
PPIP5K1	0.000349711	4.36E-05	-1.059121945	DOWN
GRIK1-AS1	0.00035167	4.39E-05	0.729961674	UP
FZD5	0.000354902	4.43E-05	0.711945324	UP
NCOA2	0.000355621	4.45E-05	-0.507423736	DOWN
MELK	0.000358641	4.49E-05	1.305641289	UP
TMEM63B	0.000359458	4.50E-05	0.516100853	UP
PKI55	0.000360073	4.52E-05	-0.504119699	DOWN
C20orf173	0.000365248	4.59E-05	0.93870655	UP
MAP3K3	0.00036765	4.63E-05	-0.583849226	DOWN
IQSEC3	0.000369677	4.66E-05	-0.93858981	DOWN
RRM2	0.000370902	4.68E-05	1.170657112	UP
NBPF8	0.000373322	4.71E-05	-0.589595197	DOWN
PYGL	0.000374281	4.73E-05	0.623212026	UP
TNRC6C	0.000393178	4.98E-05	-0.57525775	DOWN
TTC39B	0.000395149	5.02E-05	-0.554048898	DOWN
ZNF781	0.000395149	5.02E-05	-1.082941434	DOWN
R3HCC1L	0.000396295	5.03E-05	-0.638054747	DOWN
BCORP1	0.000401552	5.12E-05	-1.331118039	DOWN
PRB1	0.000401955	5.13E-05	0.958352427	UP
KIF20A	0.000403877	5.17E-05	1.298380822	UP
NOG	0.000403877	5.17E-05	-1.1778824	DOWN
0.67	0.000405448	5.19E-05	0.754490343	UP
LOC284009 /// METTL16	0.000409754	5.25E-05	-0.507511237	DOWN
AASS	0.000411571	5.28E-05	-1.449021632	DOWN
SULT1A2	0.000414825	5.33E-05	0.539080352	UP
AKAP10	0.0004168	5.36E-05	-0.557728299	DOWN
BTG2	0.000420928	5.42E-05	0.649971648	UP
CCRL2	0.000423098	5.45E-05	0.822871443	UP
C11orf73	0.00043245	5.59E-05	0.540104262	UP
MT2A	0.000432469	5.59E-05	0.666139077	UP
PAIP2B	0.000433387	5.60E-05	-1.042392505	DOWN
HCAR3	0.000434528	5.63E-05	1.285907812	UP
WDR35	0.000436975	5.67E-05	-0.561081062	DOWN
PPARG	0.000436975	5.67E-05	1.60171638	UP
LOC285593	0.000438792	5.70E-05	1.040853621	UP
PIK3C2A	0.000442521	5.76E-05	-0.722259751	DOWN
ATHL1	0.000443525	5.78E-05	-0.813464726	DOWN
CMBL	0.000444457	5.79E-05	-0.769803721	DOWN
WNK2	0.000445	5.80E-05	0.643798995	UP
KLRAP1	0.000445001	5.80E-05	-1.247410849	DOWN
NFKBIB	0.000449136	5.87E-05	0.962629517	UP
KIAA0101	0.000450143	5.89E-05	1.009655759	UP
CITED4	0.000450143	5.89E-05	0.722107749	UP
LILRA3	0.000450143	5.89E-05	1.611753534	UP
PTGDS	0.000451029	5.91E-05	-1.259720681	DOWN
RASGRF2	0.000454367	5.96E-05	-0.613302116	DOWN
CCNB2	0.000455058	5.97E-05	0.923283256	UP
TLR3	0.000456887	6.00E-05	-0.83583015	DOWN
RNF165	0.000457057	6.00E-05	-1.085787613	DOWN
PAPD4	0.000457391	6.01E-05	-0.584030567	DOWN
CAMKK2	0.000467176	6.15E-05	0.63809762	UP
ZNF623	0.000469628	6.19E-05	-0.732622907	DOWN
SGK223	0.000469766	6.19E-05	-0.545804706	DOWN
CMC1	0.00047017	6.21E-05	-0.610833977	DOWN
CLDND1	0.000471607	6.23E-05	-0.636726151	DOWN
AK5	0.000473682	6.27E-05	-0.854469284	DOWN
LOC54944	0.000480556	6.36E-05	-1.016478798	DOWN
B4GALT6	0.000482524	6.39E-05	-0.553113944	DOWN
DTHD1	0.000484431	6.42E-05	-1.287142214	DOWN
FGF9	0.000486619	6.46E-05	-1.043283326	DOWN
CBLL1	0.000489695	6.51E-05	-0.786270018	DOWN
IRF9	0.000498702	6.64E-05	0.510606774	UP
CEACAM8	0.000498702	6.65E-05	2.175560576	UP
LFNG	0.000502329	6.70E-05	-0.651123925	DOWN
ANGPT2	0.000502754	6.71E-05	1.313502412	UP
FLJ38379	0.000503023	6.72E-05	-0.832591039	DOWN
NRP1	0.000504416	6.74E-05	-1.644435412	DOWN
ERVH-6	0.00051062	6.83E-05	0.842752903	UP
TXNDC11	0.000514231	6.88E-05	0.513062896	UP
HECW2	0.000514642	6.89E-05	0.65403575	UP
MDS2	0.000514714	6.90E-05	-0.558770972	DOWN
LOC100133461	0.000516298	6.92E-05	0.899366616	UP
BTN3A2	0.000523534	7.04E-05	-0.765167827	DOWN
ATF2	0.000525584	7.08E-05	-0.507530623	DOWN
RBP5	0.000525917	7.08E-05	0.855036872	UP
ZDHHC8	0.000526542	7.10E-05	-0.574119823	DOWN
ANPEP	0.000527098	7.11E-05	0.784834498	UP
PADI4	0.000533465	7.20E-05	0.904688738	UP
CEP57	0.000544173	7.36E-05	-0.533214323	DOWN
TIMM8A	0.000547774	7.43E-05	-0.988349016	DOWN
TMEM259	0.000548957	7.45E-05	-0.581470735	DOWN
ZNF329	0.000548957	7.46E-05	-0.617569795	DOWN
RDH8	0.000551203	7.50E-05	0.557683565	UP
COL9A3	0.000551893	7.51E-05	1.645635562	UP
MBOAT2	0.000560794	7.67E-05	0.573618525	UP
GLCCI1	0.000565883	7.75E-05	-0.508444108	DOWN
TSPAN2	0.000566589	7.76E-05	0.586575271	UP
KLHL40	0.000567414	7.78E-05	0.572973929	UP
CCDC65	0.000567485	7.79E-05	-1.000171521	DOWN
0.94	0.000567879	7.80E-05	-0.821155568	DOWN
CDKN1A	0.000572756	7.87E-05	0.582920573	UP
PAQR4	0.000572756	7.87E-05	0.875659641	UP
PNCK	0.00057657	7.94E-05	0.883579409	UP
FRG1B	0.000578548	7.97E-05	-0.543350845	DOWN
STAT2	0.000580025	7.99E-05	0.619677743	UP
RITA1	0.00058132	8.01E-05	0.8061092	UP
HDAC10	0.000581393	8.02E-05	-0.573313322	DOWN
GCGR	0.000583449	8.05E-05	1.505012294	UP
TPST1	0.000585332	8.08E-05	1.092091501	UP
ICAM1	0.000585401	8.09E-05	0.638173029	UP
C11orf80	0.000596086	8.25E-05	-1.141937013	DOWN
LINC00184	0.000597014	8.27E-05	0.619692508	UP
TMEM263	0.000597695	8.28E-05	-0.525213321	DOWN
CATSPER1	0.000598839	8.30E-05	0.525337185	UP
PBX4	0.000600865	8.34E-05	-0.647256292	DOWN
PLBD1	0.000601091	8.35E-05	0.596699211	UP
ATP2B1	0.000606736	8.44E-05	-0.627599693	DOWN
FCER1A	0.000623756	8.71E-05	-1.927538475	DOWN
FBXO10	0.000626563	8.76E-05	0.656613045	UP
USP44	0.00062844	8.80E-05	-0.618588242	DOWN
SAP30	0.000633555	8.88E-05	0.955096414	UP
NPDC1	0.000633816	8.89E-05	0.7346418	UP
CDC42SE1	0.000641179	9.02E-05	0.521982176	UP
FOSL1	0.00064359	9.06E-05	1.217147806	UP
PPP1R13L	0.000646154	9.11E-05	-0.833806586	DOWN
HSD3B1	0.000650101	9.17E-05	-1.079567364	DOWN
PPP1R3B	0.000651897	9.20E-05	0.543564536	UP
NAPEPLD	0.00065225	9.20E-05	-0.589279262	DOWN
FBXO3	0.000654851	9.25E-05	-0.61946197	DOWN
COL6A2	0.00065526	9.26E-05	-0.972936189	DOWN
SLC31A2	0.00065526	9.26E-05	0.566937643	UP
LOC100996782 /// MED18	0.000656509	9.29E-05	0.825211537	UP
CCDC57	0.000656509	9.29E-05	0.511199534	UP
RAD51	0.000656509	9.29E-05	1.310919027	UP
ULK4	0.000667495	9.46E-05	-0.844554223	DOWN
B9D2	0.000668392	9.47E-05	0.89307953	UP
CRIP2	0.000672883	9.55E-05	-1.016059753	DOWN
NPR1	0.000673807	9.57E-05	1.012695294	UP
TBX21	0.000676767	9.62E-05	-0.762619836	DOWN
NOV	0.000678509	9.65E-05	0.942570794	UP
EIF1AY	0.000679932	9.68E-05	-2.141570818	DOWN
RAB30	0.000680921	9.70E-05	-0.803143934	DOWN
C12orf66	0.000683285	9.74E-05	-0.839532286	DOWN
RPS2P45 /// RPS2P45	0.000685805	9.79E-05	-0.654245108	DOWN
GOLGA2P5	0.000690616	9.86E-05	-0.500950715	DOWN
ACTL10	0.000691387	9.88E-05	0.628295531	UP
C11orf63	0.000695766	9.95E-05	-0.829115424	DOWN
LINC01220	0.000697718	1.00E-04	1.172235854	UP
DTX3	0.000697718	1.00E-04	-0.512685978	DOWN
OSCAR	0.000698717	0.000100167	0.624406836	UP
HBQ1	0.00070279	0.000100786	1.752312791	UP
ESR1	0.000705247	0.000101174	-1.356684175	DOWN
SH3GL1P1 /// SH3GL1P2	0.000710386	0.000102125	-1.320498078	DOWN
TPPP2	0.000711087	0.000102261	0.916806079	UP
MGAT3	0.000713169	0.000102632	0.836743638	UP
LOC100130219	0.000714945	0.000102927	-0.658709627	DOWN
FAM20C	0.000715807	0.000103155	0.850743361	UP
UBLCP1	0.000718928	0.000103641	-1.050498701	DOWN
BC052775 /// FNTB	0.000721755	0.00010423	-0.638112113	DOWN
NPPA	0.000721926	0.000104291	0.731744009	UP
BAI1	0.000722676	0.000104493	0.708475597	UP
FUT7	0.000722676	0.000104508	0.529593197	UP
PMP22	0.000724727	0.00010495	-1.193622975	DOWN
0.12	0.00073251	0.000106113	-0.522163904	DOWN
SH3YL1	0.000734283	0.000106444	-0.653254698	DOWN
GGH	0.00073708	0.000106997	0.689881274	UP
COL4A1	0.000738439	0.000107306	0.563307647	UP
SLC38A11	0.000742736	0.000108004	-1.049998425	DOWN
TRIO	0.000756171	0.000110261	-0.671040226	DOWN
CEACAM6	0.000756728	0.000110419	1.766370142	UP
THRSP	0.000757714	0.000110638	0.708591655	UP
GMPR	0.000764255	0.000111747	1.125145457	UP
FAM129B	0.000765516	0.000112046	0.592910548	UP
FAM106A	0.000773828	0.000113457	-0.538662146	DOWN
RETN	0.000774973	0.000113664	1.372233496	UP
PGS1	0.000792879	0.000116648	0.523073082	UP
CRISP3	0.000797639	0.000117468	2.031089709	UP
WNT5B	0.000802158	0.000118295	1.024732358	UP
LOC100289090 /// RP11-23P13.6	0.000803049	0.000118466	-0.760016555	DOWN
CD24	0.000803209	0.00011857	1.081723752	UP
INSIG1	0.000816671	0.00012068	-0.53738394	DOWN
NR3C2	0.0008173	0.000120814	-0.671915517	DOWN
GALR2	0.000822845	0.000121882	1.107489295	UP
CACNA1H	0.000823361	0.000122032	0.828293616	UP
NPSA	0.000823361	0.00012208	1.01220038	UP
LOC729683	0.000823361	0.000122082	1.20684543	UP
SGCB	0.000839243	0.000124689	-0.60922467	DOWN
ICK	0.000839805	0.000124815	-0.667520637	DOWN
FCRL3	0.000846014	0.000125865	-0.892050093	DOWN
LOC101930059 /// LOC102724250 /// NBPF1 /// NBPF11 /// NBPF15	0.000851855	0.000126947	-0.583446959	DOWN
6-Sep	0.00085205	0.000127019	-0.569300212	DOWN
GPR174	0.000852103	0.00012707	-0.559508875	DOWN
ALCAM	0.000857002	0.000127843	0.594245885	UP
ZNF732	0.000862881	0.000128893	-1.258846095	DOWN
P2RY13	0.00086387	0.000129096	0.667264188	UP
SMIM1	0.00086387	0.000129214	1.378261584	UP
HERC6	0.000867692	0.000130004	0.848759822	UP
ISG20	0.00086774	0.000130054	0.754750062	UP
FOXD1	0.000871554	0.00013067	-1.218118621	DOWN
RP11-12M5.1	0.000874218	0.000131123	0.6998388	UP
RNF11	0.000878578	0.000131855	-0.685020232	DOWN
ITGB8	0.000883214	0.000132684	-1.826541074	DOWN
KCNAB3	0.000885509	0.000133117	-0.727306346	DOWN
STARD9	0.000890005	0.000133972	-0.519462276	DOWN
LOC338620	0.000894669	0.000134988	-0.800199832	DOWN
PIK3IP1	0.00090175	0.000136146	-0.505376275	DOWN
COX3 /// LOC101929612	0.000905101	0.000136743	-0.683124815	DOWN
HRH4	0.000907193	0.000137105	-1.177739735	DOWN
AMPH	0.000913312	0.000138167	1.235244934	UP
SRL	0.000927952	0.000140475	0.61364027	UP
0.23	0.000937368	0.000142182	-0.710264839	DOWN
C16orf54	0.000951741	0.000144744	-0.739757269	DOWN
RBM12B	0.000956602	0.000145675	-0.531829127	DOWN
KCNQ4	0.0009638	0.000146868	0.871144195	UP
HOXB2	0.000964308	0.000147042	-0.702567891	DOWN
FAM168A	0.000974931	0.000149004	-0.517446322	DOWN
CDKN3	0.000979946	0.000149918	0.613837951	UP
SYPL1	0.000988701	0.000151515	-0.583485982	DOWN
NDUFA5	0.001001993	0.000153894	-0.645764667	DOWN
0.3	0.001017764	0.000156622	0.509767265	UP
LOC100131170	0.001019976	0.000157167	0.997180234	UP
PTDSS2	0.001025909	0.000158236	0.562372011	UP
CDK13	0.001028126	0.000158629	-0.640219395	DOWN
TRAF3IP2-AS1	0.001037829	0.000160439	-0.575573512	DOWN
SH2D1B	0.001038711	0.000160627	-0.958495184	DOWN
ZNF300	0.001042115	0.000161415	-0.597480073	DOWN
ALOX15B	0.001042976	0.000161642	1.544736036	UP
MBLAC2	0.001042976	0.000161722	-0.527998374	DOWN
TNFAIP3	0.001042976	0.000161799	0.75993996	UP
MAK	0.001043218	0.000161932	1.126813034	UP
C18orf49 /// ZCCHC2	0.001043218	0.000161952	0.504747598	UP
TCP11	0.001047299	0.000162795	1.005674306	UP
CECR6	0.001051167	0.000163449	1.056259125	UP
STXBP3	0.00105194	0.000163643	-0.645702574	DOWN
CCDC186	0.001054067	0.000164129	-0.525890215	DOWN
C4orf46	0.001059266	0.00016508	-0.51255863	DOWN
GAD2	0.001062312	0.000165662	-1.1935681	DOWN
PRSS35	0.001065858	0.000166322	-1.069027166	DOWN
PPAP2B	0.001071341	0.000167231	0.735929346	UP
OAS1	0.001074581	0.000167898	1.075342009	UP
DFNB31	0.001094225	0.0001719	-0.780400775	DOWN
DENND1B	0.001096517	0.000172315	-0.726775577	DOWN
KCNA2	0.00110236	0.000173414	1.293657493	UP
ZNF681	0.00110236	0.000173455	-1.137347038	DOWN
CDCA5	0.001105262	0.000173967	1.209645968	UP
LOC100505555 /// ZNF846	0.001107018	0.000174305	-0.545566203	DOWN
TSNARE1	0.001112655	0.000175465	-0.924134046	DOWN
FAM102A	0.001117839	0.000176395	-0.550201738	DOWN
MBOAT7	0.001118478	0.000176552	0.513963381	UP
SLC6A11	0.001119703	0.000176801	0.798836469	UP
EPHA4	0.001125883	0.000178059	-0.728297746	DOWN
TRAV8-3	0.001128754	0.00017857	-0.587357669	DOWN
SMARCA2	0.001132692	0.00017942	-0.552622793	DOWN
PPP3R1	0.001151611	0.000182821	-0.758506115	DOWN
TSPYL1	0.001173497	0.000187119	-0.501850004	DOWN
ZNF461	0.001175563	0.000187555	-0.931454047	DOWN
SLC13A5	0.00118493	0.00018918	-0.683141564	DOWN
FAM150B	0.001185236	0.000189288	-1.231732349	DOWN
ENPP5	0.00118924	0.000189987	-0.930231219	DOWN
LINC00852	0.001190158	0.000190239	-0.539172924	DOWN
DNASE1L3	0.001192583	0.000190879	-0.544352328	DOWN
BTNL2	0.001198507	0.000191949	0.743218623	UP
SORCS3	0.001211923	0.000194583	-1.283056738	DOWN
KCNJ2-AS1	0.001216111	0.000195317	1.152904997	UP
TMF1	0.001221228	0.000196211	-0.505672225	DOWN
CRY2	0.001221228	0.000196261	-1.136465801	DOWN
FBXO6	0.001228319	0.000197585	0.526217678	UP
RASGEF1B	0.001228946	0.00019781	1.598730425	UP
IFI27L1	0.001232197	0.000198395	0.519494118	UP
TUBB6	0.001251309	0.000201911	0.581975092	UP
ZNF468	0.001252708	0.0002022	-0.642730423	DOWN
TP53INP2	0.001252738	0.000202267	0.711973462	UP
7-Mar	0.001264901	0.000204485	-0.515662818	DOWN
PPP6R2	0.001269951	0.000205599	-0.563136947	DOWN
PRR16	0.001272971	0.000206216	1.172069271	UP
ANP32A-IT1	0.001272971	0.000206236	-0.597987877	DOWN
SLC22A16	0.001276921	0.000207004	1.012489997	UP
VNN1	0.001278884	0.000207436	1.01092081	UP
IL23R	0.001288008	0.000209189	-1.289377749	DOWN
ANKHD1	0.001289301	0.000209528	-0.576018808	DOWN
GZMA	0.0012902	0.000209739	-0.738000598	DOWN
PPP2R3A	0.001297333	0.000211094	-0.688856128	DOWN
FBXL18	0.001303081	0.000212291	0.903723984	UP
RTN1	0.001303374	0.000212469	-0.808887319	DOWN
LOC100507006	0.001335432	0.000218565	0.651497685	UP
NAV2-AS5	0.001352705	0.000221867	0.5622372	UP
CTSG	0.001358632	0.000223044	1.297201073	UP
MPZL2	0.001376881	0.000226385	-1.00494107	DOWN
MAPRE3	0.001398766	0.000230544	1.16037595	UP
C21orf62	0.001399602	0.000230893	0.973064996	UP
ABHD3	0.001401882	0.000231409	-0.947761947	DOWN
FAM66C /// LOC101928910	0.001414205	0.000233869	-0.96122032	DOWN
SLAIN2	0.001415369	0.000234258	-0.658284424	DOWN
LRRC75B	0.001415369	0.000234274	0.711773393	UP
PTPLA	0.001428934	0.000236806	0.644745415	UP
XAF1	0.001429061	0.000237042	0.856870762	UP
DCD	0.001433375	0.00023783	0.622273275	UP
BOP1 /// MIR7112	0.001433479	0.000237957	0.533884397	UP
FAM69C	0.001433479	0.000237999	0.637177127	UP
OAS2	0.001433479	0.000238063	0.763410129	UP
BCL11B	0.001433566	0.000238149	-0.517777049	DOWN
SLC45A3	0.001434592	0.000238493	-0.55745817	DOWN
ZNF506	0.001436893	0.000239062	-0.556718057	DOWN
RGL3	0.001439136	0.000239579	0.76904756	UP
ARL6	0.001443321	0.000240421	-0.646221511	DOWN
DLGAP4	0.001456588	0.000243069	-0.542734129	DOWN
HELZ2	0.001465512	0.000244852	0.655344469	UP
CLDN3	0.00147583	0.000246872	0.907454549	UP
CAPS2	0.001481237	0.000247999	-1.290750666	DOWN
ZNF680	0.001486274	0.000249066	-0.530366983	DOWN
KLHL3	0.001501907	0.000251987	-0.511160235	DOWN
KIF19	0.001504567	0.000252584	-0.894301845	DOWN
CACNA1A /// LOC100507353.1	0.001512382	0.000254124	0.512514223	UP
CLMN	0.001512813	0.000254287	-0.678918426	DOWN
SEC31B	0.001512813	0.000254348	-0.710034089	DOWN
MYBPC3	0.001521337	0.000255934	0.841530716	UP
MAPK7	0.001527906	0.000257345	0.887675571	UP
PARD6B	0.001529376	0.00025767	-1.188798776	DOWN
MAN1C1	0.001534545	0.000258771	-0.53874735	DOWN
CCL2	0.001547725	0.000261227	2.357311519	UP
ETV4	0.00155479	0.000262497	0.860617809	UP
SAMD9	0.00155842	0.000263266	0.548732889	UP
SMA4	0.001560904	0.000263842	0.809740164	UP
KLK14	0.001574534	0.000266533	0.526502787	UP
APOBEC3A /// APOBEC3A_B	0.001596249	0.000270697	1.067945118	UP
ZWINT	0.001600475	0.000271494	0.54973224	UP
ZNF367	0.001609687	0.000273555	-0.587144279	DOWN
MYB	0.00161172	0.00027421	0.595746933	UP
FAM221A	0.001623032	0.000276867	-0.532492128	DOWN
LOC284379	0.001623755	0.000277153	0.835429976	UP
FN3K	0.001635427	0.000279555	-0.718566854	DOWN
ADAMTS2	0.00163721	0.000279942	1.63743069	UP
RGMA	0.001638462	0.000280238	0.602893278	UP
ERVW-1	0.001638797	0.000280378	0.597598697	UP
LOC645355	0.001658062	0.000284256	0.862542863	UP
SLC48A1	0.001659052	0.000284509	0.535921883	UP
RNASE3	0.001665474	0.000285861	1.735974393	UP
DACH1	0.001673631	0.000287596	0.573896783	UP
AZU1	0.001679837	0.000288747	1.966532292	UP
DPP4	0.001682836	0.000289426	-0.607444162	DOWN
FAM49A	0.001685749	0.000290101	-0.540683872	DOWN
CYP27A1	0.001696886	0.00029248	1.348024038	UP
RAVER2	0.001696886	0.000292528	-1.17066967	DOWN
CYP2J2	0.001704712	0.000294305	0.919708474	UP
BCAR3	0.001708007	0.000294959	0.57291787	UP
SMIM24	0.001714123	0.000296102	1.05139082	UP
DHX35	0.001721863	0.000297525	-0.959941287	DOWN
TLX1	0.00172216	0.000297749	0.529832566	UP
CNN3	0.001728017	0.000299108	-1.239717148	DOWN
SERPINI2	0.001742213	0.000302264	-0.750720554	DOWN
LIMK2	0.00174412	0.000302857	0.620392693	UP
RUFY2	0.001746299	0.000303411	-0.578340516	DOWN
NPFFR1	0.00175564	0.000305298	-0.688473004	DOWN
TTTY15	0.001770398	0.000308131	-0.983510301	DOWN
BTNL9	0.001772695	0.000308619	-1.104829108	DOWN
0.79	0.001776411	0.000309445	0.637844363	UP
LOC221272	0.001777178	0.000309667	-0.664615916	DOWN
CRCP	0.001777201	0.000309876	-0.505585336	DOWN
LINC00304	0.001777769	0.000310127	-1.121045995	DOWN
ANKRD13B	0.001792167	0.000312818	0.707154318	UP
IL12RB2	0.001836183	0.000320961	-0.639342486	DOWN
TTN	0.001836389	0.000321089	-0.505346411	DOWN
NLRP9	0.001839392	0.000321891	-0.70199349	DOWN
TINAGL1	0.001887289	0.000331125	-1.037965096	DOWN
MT1H	0.001899969	0.000333921	0.563867969	UP
NANOS2	0.001909812	0.000335938	1.122758938	UP
PPM1L	0.001913851	0.000336937	-0.531172248	DOWN
CDKN2B	0.001916809	0.00033765	0.951178478	UP
UHRF1	0.001921746	0.000338809	0.882450948	UP
ZCCHC2	0.001932965	0.000341077	0.535227138	UP
ADAM28	0.001935365	0.000341697	-0.817224387	DOWN
AKAP12	0.00193971	0.000342938	-1.350523132	DOWN
APBB1	0.001943578	0.00034373	-0.776753949	DOWN
KLHL35	0.001948331	0.000344783	1.002157418	UP
ZMAT5	0.001948331	0.000344863	0.564904236	UP
SLC11A1	0.001959442	0.000347223	0.694578012	UP
APOPT1	0.001959675	0.000347363	-0.683325541	DOWN
E2F2	0.001963547	0.000348246	0.679655248	UP
ZNF576	0.001990134	0.00035356	0.877836551	UP
NRCAM	0.001998731	0.000355288	-0.97671402	DOWN
TMEM204	0.00200961	0.000357423	-0.579967288	DOWN
PPIP5K2	0.002021068	0.000359664	-0.537994778	DOWN
PITPNM2	0.002033474	0.000362075	-0.936460853	DOWN
FAM118A	0.002056764	0.000366486	-0.709920554	DOWN
TCN1	0.002056764	0.000366532	1.000101859	UP
TP53BP1	0.002061047	0.000367398	-0.891966097	DOWN
SEMA5B	0.002067785	0.000368807	-0.838978659	DOWN
KCNK7	0.002069064	0.000369139	0.975308106	UP
ELOVL4	0.00208287	0.000372159	-1.391166958	DOWN
FCN2	0.00208287	0.000372165	-0.935467777	DOWN
OSM	0.00208287	0.00037236	1.005348727	UP
CIITA	0.00208287	0.000372361	-0.576783513	DOWN
LRP6	0.002083468	0.000372753	-1.229117953	DOWN
BCL11A	0.002092649	0.000374501	-0.707410106	DOWN
ECRP	0.002102491	0.000376367	0.902921166	UP
MICU3	0.00210526	0.000376969	-0.86088859	DOWN
SLC16A10	0.00214488	0.000385511	-0.818819517	DOWN
AUTS2	0.00214488	0.000385569	-0.510058553	DOWN
CCNT2-AS1	0.002145089	0.000385714	-1.122535553	DOWN
NKX6-2	0.002150338	0.000386765	-1.489448002	DOWN
MLF1	0.002151365	0.000387058	-0.972699592	DOWN
B3GNT5	0.002154726	0.000387987	0.736867588	UP
SKI	0.00215691	0.000388701	-0.698281401	DOWN
RRP12	0.00215691	0.000388813	0.753238437	UP
LINC01004	0.002164677	0.000390647	-0.531275966	DOWN
HGFAC	0.002169672	0.000391766	0.622191501	UP
LOXL1	0.002180956	0.000394132	-0.535992266	DOWN
FOXA3	0.002193065	0.00039687	-0.918775094	DOWN
RASSF8	0.002207341	0.000400228	0.986123606	UP
KLHL20	0.002218669	0.000402616	-0.904301359	DOWN
DCAF16	0.002220188	0.000403003	-0.748373843	DOWN
RAP1GAP	0.002260104	0.000412061	0.955804255	UP
KRT5	0.00226303	0.000412708	-0.984783662	DOWN
INTS6-AS1	0.002268378	0.000413797	-0.594704317	DOWN
C9orf117	0.002296772	0.000419613	0.675647411	UP
GGT7	0.002305835	0.000421786	-0.594297535	DOWN
SCUBE3	0.00230816	0.000422421	0.702046326	UP
MESP1	0.002321718	0.00042539	0.954352827	UP
COX10-AS1 /// LOC100506974	0.002329225	0.000426999	-0.942148039	DOWN
CTU2	0.002355512	0.000433118	0.555678484	UP
DUSP13	0.002358823	0.000433963	0.830967264	UP
PARS2	0.002392658	0.000440908	1.100798781	UP
TRAC	0.002416884	0.000445735	-0.546820954	DOWN
CTH	0.002430793	0.000449032	-0.705863939	DOWN
DSPP	0.002440824	0.000451374	0.51851247	UP
MB21D2	0.002454547	0.000454897	0.665336021	UP
POLB	0.002477616	0.000459669	-0.698581806	DOWN
NCAPG	0.002493481	0.000462988	0.776022888	UP
RIBC1	0.002493492	0.000463115	0.994455903	UP
PRSS23	0.002525964	0.000469399	-0.992147072	DOWN
SAMD3	0.002535099	0.000471478	-0.545497241	DOWN
NTRK3	0.002547717	0.000474591	-0.777108261	DOWN
LRRC18	0.002553423	0.000475782	1.193965776	UP
CCL8	0.002556772	0.000476534	1.319856151	UP
ICA1	0.00258103	0.000481573	0.780921672	UP
KRT33B	0.002592784	0.000484026	-0.8731185	DOWN
NTSR1	0.002594436	0.000484465	1.011243735	UP
LINC00597	0.002607239	0.000486986	-0.882919003	DOWN
LOC284014	0.002618262	0.000489176	-0.815078724	DOWN
CBR3-AS1	0.002637006	0.000493472	-0.966438021	DOWN
REEP2	0.002646849	0.000495448	0.630218998	UP
TBC1D13	0.002650767	0.00049711	0.568781582	UP
MED15P9	0.002673574	0.000501717	0.583210393	UP
TAS2R19	0.002673851	0.000502244	-0.93669477	DOWN
TEAD2	0.002679413	0.000503423	0.542297473	UP
SLC22A18AS	0.002691369	0.000505939	0.595385286	UP
ZNF320	0.002713568	0.000510929	-0.535526324	DOWN
PRTN3	0.002721557	0.000512706	1.472689444	UP
LOC645321	0.00272896	0.000514237	0.922589351	UP
NEXN	0.002751069	0.000519231	0.912336537	UP
ZNF569	0.002774258	0.000523886	-0.500750277	DOWN
B3GALT2	0.002790475	0.000527508	-0.93655329	DOWN
SAMD9L	0.002792042	0.000528106	0.697730043	UP
DBR1	0.002792042	0.00052811	-0.572303349	DOWN
CCDC19	0.002808119	0.000531704	0.893178444	UP
SLC4A4	0.002808119	0.000531977	-0.57870036	DOWN
PPIL1	0.002809621	0.000532677	0.522429114	UP
LOC399900	0.002819229	0.00053464	0.749933963	UP
GATA3	0.00282031	0.000534986	-0.519807268	DOWN
ZNF850	0.002843264	0.000539911	-0.861454138	DOWN
MARK2	0.002852378	0.000541927	-0.653528875	DOWN
ARC	0.002890608	0.00055064	0.954977669	UP
WNT16	0.002893476	0.000551477	-1.042513327	DOWN
CDC14A	0.002909316	0.000554804	-0.738556153	DOWN
GBP1P1	0.002909848	0.000555181	1.235755808	UP
CDC20	0.002914963	0.000556303	1.322828756	UP
CTC1	0.002935068	0.000560581	-0.630843613	DOWN
FMN1	0.002967335	0.000567652	0.681942274	UP
ZNF649	0.00298313	0.00057185	-0.96467763	DOWN
TTF2	0.003000117	0.000575713	-0.69149468	DOWN
RWDD3	0.003011119	0.000578126	-0.540974682	DOWN
MS4A4A	0.003017422	0.000579488	0.82096104	UP
CCR6	0.003020327	0.000580197	-0.675140504	DOWN
MYO6	0.003020702	0.000580569	-0.720035494	DOWN
ACSL1	0.003020702	0.000580572	0.681275354	UP
OSBP2	0.003026771	0.000582139	0.912674448	UP
GYG2	0.00303317	0.00058366	-0.799984516	DOWN
TM2D1	0.00303317	0.000583729	-0.62579467	DOWN
WNT10B	0.003037145	0.000584943	-0.748074086	DOWN
F11	0.003037145	0.000584951	-0.944233469	DOWN
SOCS1	0.003069162	0.000591425	0.619697193	UP
SIX2	0.003080592	0.0005944	-0.939013966	DOWN
IGFBP5	0.003111461	0.000600668	0.637259784	UP
ARRDC3	0.003125601	0.000603711	-0.678890633	DOWN
CHORDC1	0.003129293	0.000604895	-0.543731639	DOWN
PI3	0.003153001	0.000610268	0.98821016	UP
PADI2	0.003162691	0.000612303	0.647364503	UP
CTLA4	0.003183178	0.000616588	-0.571592032	DOWN
CLDN15	0.003188125	0.000618186	-0.987065822	DOWN
BIK	0.003203975	0.000622062	1.480596937	UP
HIST1H2AJ	0.0032161	0.000624578	0.521048497	UP
MZF1	0.003229561	0.000627354	-0.604079397	DOWN
FGD2	0.003235314	0.000628801	0.537766524	UP
KIAA1715	0.003235314	0.000628849	-0.740391344	DOWN
CPNE2	0.003237972	0.000629637	0.544898903	UP
ALDH5A1	0.003267652	0.000635736	-0.52147974	DOWN
ZFP37	0.003280423	0.000638406	-0.711182522	DOWN
ADRA2C	0.003293616	0.000641779	1.074188863	UP
ATP1A4	0.003309657	0.000645402	-0.863047602	DOWN
FAM109A	0.003317349	0.000647401	0.638431228	UP
CCNF	0.003332399	0.00065084	0.789048941	UP
AHSP	0.003348786	0.000654376	1.338753732	UP
DEPDC7	0.003383856	0.000662077	-0.751699153	DOWN
COLQ	0.003391741	0.000664346	-0.65068475	DOWN
CRLF2	0.003405458	0.000668182	0.904551375	UP
LOC100630918	0.00347314	0.000682681	0.689226065	UP
TNFRSF13C	0.003480947	0.000684739	0.841453962	UP
HIST1H1D	0.003516306	0.000692312	0.727353159	UP
CD33	0.003529611	0.000695551	0.586834067	UP
LOC100130476	0.00353865	0.00069779	-0.734381515	DOWN
CLPB	0.003577986	0.000707057	1.066654236	UP
C19orf45	0.003586819	0.000709162	0.794271081	UP
PIGL	0.003599726	0.000712256	-0.506755457	DOWN
C3orf33	0.00360048	0.000712586	-0.849964061	DOWN
LOC653581	0.003602079	0.000713083	0.893959354	UP
KIR3DL1	0.0036225	0.000718034	-0.801942699	DOWN
TPGS1	0.003637906	0.000721747	0.529005276	UP
LOC100507654	0.003643802	0.000723436	-0.535412653	DOWN
MPO	0.003643802	0.000723535	1.325247584	UP
GRB10	0.003647284	0.000724409	0.730584543	UP
JUNB	0.003672068	0.000729884	0.559258123	UP
CENPM	0.00368126	0.000732265	1.170233302	UP
KLF1	0.003681822	0.000732853	0.715992879	UP
GRM5	0.003699008	0.000736723	-0.789584427	DOWN
C16orf71	0.003710283	0.000739154	1.054492635	UP
DLGAP3	0.003739419	0.000745709	0.815660407	UP
LOC100289495	0.003783395	0.000755427	1.002323184	UP
LRRC16A	0.003798119	0.00075929	0.563072641	UP
IRGM	0.003801458	0.000760471	-1.090936937	DOWN
PRCD	0.003801458	0.000760558	1.094534649	UP
NSUN7	0.003816551	0.000763961	1.162051673	UP
SEZ6	0.003832655	0.000768145	0.53187439	UP
OLR1	0.00383702	0.000769213	1.013113043	UP
PINLYP	0.003837967	0.0007699	0.66193356	UP
LOC100130429	0.003873657	0.000777917	-0.5377764	DOWN
CRYBB1	0.003878882	0.000779376	0.659309363	UP
ANG	0.003878882	0.00077955	0.884550343	UP
DECR2	0.003922406	0.00078928	0.72738017	UP
MFAP2	0.003924561	0.000790107	0.835832619	UP
NFIX	0.003925751	0.000790544	0.91719311	UP
DNALI1	0.003940751	0.000794355	0.843625833	UP
LINC00928	0.003944985	0.000795406	-0.945752692	DOWN
TREML3P	0.003955678	0.000798262	1.113593563	UP
H2BFXP	0.003958918	0.000799406	-0.648949676	DOWN
LOC100507054	0.003963356	0.000800501	0.568621467	UP
GPR155	0.003970319	0.000802107	-0.655492124	DOWN
LOC728743	0.004010086	0.00081195	0.654514075	UP
DLGAP5	0.004064036	0.000824912	0.883945163	UP
KIRREL	0.004064238	0.000825157	0.875054462	UP
FZD10-AS1	0.004069935	0.000826517	-1.007958195	DOWN
HESX1	0.004088234	0.000831259	1.424053253	UP
CEP131	0.004089877	0.000831798	-1.118203056	DOWN
CDK1	0.00410635	0.000835766	0.917575536	UP
MIR4296	0.004112211	0.000837165	-0.885328365	DOWN
[truncated: 920 more rows]
