# Supplementary material for: Exploring the shared molecular mechanisms between systemic lupus erythematosus and primary Sjögren’s syndrome based on integrated bioinformatics and single-cell RNA-seq analysis
Source: Front Immunol. 2023 Aug 8;14:1212330. doi: 10.3389/fimmu.2023.1212330 (PMC10442653; doi:10.3389/fimmu.2023.1212330)
Supplement: Supplementary file 2 [file DataSheet_2.csv]

The differentially expressed genes of GSE84844
	adj.P.Val	P.Value	logFC	change
HINT3.1	1.05E-12	4.23E-17	0.918483057	UP
SF3B1	1.05E-12	8.70E-17	-0.835794828	DOWN
HIPK2	1.05E-12	9.60E-17	-0.557604502	DOWN
JAK1.1	1.86E-12	2.23E-16	-0.794957555	DOWN
SLC38A6	1.86E-12	2.38E-16	0.85137413	UP
SMARCC1	2.32E-12	3.40E-16	-0.566120465	DOWN
SAMD9.1	2.76E-12	4.55E-16	1.21678095	UP
0.3611	3.06E-12	5.60E-16	1.580646313	UP
SF3B1.3	3.26E-12	6.56E-16	-0.816044054	DOWN
ZNF609.2	5.32E-12	1.17E-15	-0.537617388	DOWN
IQGAP1.2	6.50E-12	1.55E-15	-0.993817409	DOWN
HIPK2.5	8.73E-12	2.24E-15	-0.568178363	DOWN
ABHD2.4	9.62E-12	2.64E-15	-0.858840087	DOWN
C3orf38.3	1.02E-11	3.34E-15	0.760972358	UP
TBL1X.1	1.02E-11	3.36E-15	-0.839235383	DOWN
EIF4G1	1.15E-11	4.00E-15	-0.774870888	DOWN
CBL.2	1.15E-11	4.22E-15	-0.641914714	DOWN
CHMP5	1.20E-11	5.24E-15	1.384952784	UP
KMT2C.4	1.20E-11	5.48E-15	-0.683722407	DOWN
LRRFIP1.7	1.20E-11	5.51E-15	-0.59545807	DOWN
PRDX4	1.46E-11	7.24E-15	0.659942382	UP
0.84	1.53E-11	7.85E-15	-0.657782794	DOWN
PTPRO.2	1.60E-11	8.72E-15	-0.929434138	DOWN
FANCL	1.60E-11	8.77E-15	1.086148284	UP
ILF3	1.72E-11	1.01E-14	-0.720956401	DOWN
RBM25.2	1.99E-11	1.20E-14	-0.503198752	DOWN
SKI	2.17E-11	1.39E-14	-0.973935698	DOWN
ARPP19.1	2.40E-11	1.58E-14	0.716989958	UP
SEC14L1	2.53E-11	1.71E-14	-0.989428279	DOWN
VPS13B.3	2.69E-11	2.02E-14	-0.792785115	DOWN
CEBPG	2.75E-11	2.20E-14	0.620549353	UP
SP100	2.75E-11	2.22E-14	0.778724118	UP
MLXIP.3	2.78E-11	2.38E-14	-0.65497735	DOWN
SAMD9	2.78E-11	2.43E-14	1.224095168	UP
HNRNPLL.1	2.78E-11	2.46E-14	0.793638258	UP
ABLIM1.1	3.08E-11	2.82E-14	-0.68369461	DOWN
PANK2.5	3.20E-11	2.99E-14	0.974447152	UP
PRRC2C.2	3.24E-11	3.09E-14	-0.774917054	DOWN
GLG1.3	3.35E-11	3.25E-14	-0.56268397	DOWN
MYH9	4.22E-11	4.36E-14	-0.645782206	DOWN
PRDM2	4.39E-11	4.66E-14	-0.756749006	DOWN
MTHFD2	5.65E-11	6.21E-14	0.913558802	UP
SRRM2.2	6.08E-11	6.79E-14	-0.668686181	DOWN
ABHD2.1	6.14E-11	6.98E-14	-0.781512502	DOWN
BRD4.3	6.23E-11	7.39E-14	-0.53875707	DOWN
ZNF684.1	6.23E-11	7.50E-14	0.739652337	UP
GGCX.2	6.55E-11	8.04E-14	0.596089912	UP
GLG1	6.93E-11	8.63E-14	-0.675686975	DOWN
RYBP.2	7.13E-11	9.01E-14	-0.555928586	DOWN
ANKRD17.1	7.46E-11	9.56E-14	-0.553788394	DOWN
POM121C	7.66E-11	9.96E-14	-0.54499518	DOWN
GLG1.2	8.02E-11	1.06E-13	-0.591431716	DOWN
MLXIP.1	8.02E-11	1.07E-13	-0.510151891	DOWN
PTPRO.1	8.58E-11	1.16E-13	0.890674849	UP
EP400.3	8.61E-11	1.18E-13	-0.89623039	DOWN
TRAPPC13.1	9.06E-11	1.28E-13	1.031016727	UP
RBM25.1	9.20E-11	1.33E-13	-0.525040386	DOWN
ZNF271.2	9.24E-11	1.35E-13	0.66343381	UP
EWSR1.3	9.24E-11	1.37E-13	-0.698240117	DOWN
TNFSF10.2	9.51E-11	1.43E-13	0.985883268	UP
MCTS1.1	1.01E-10	1.56E-13	0.680881728	UP
CKS1B	1.05E-10	1.66E-13	0.775086446	UP
SART3.2	1.06E-10	1.68E-13	-0.521715919	DOWN
CHD4	1.15E-10	1.91E-13	-0.595350079	DOWN
AZI2.2	1.15E-10	1.91E-13	0.649698359	UP
EED.1	1.22E-10	2.06E-13	0.806813574	UP
NIPSNAP3A	1.35E-10	2.33E-13	0.901235081	UP
ND4	1.39E-10	2.44E-13	-0.538899388	DOWN
TRIQK.2	1.39E-10	2.51E-13	0.884548227	UP
KIAA0391 /// PSMA6.1	1.39E-10	2.51E-13	1.098518275	UP
MDP1 /// NEDD8-MDP1	1.39E-10	2.53E-13	0.622924075	UP
POMP.1	1.52E-10	2.80E-13	0.693974412	UP
0.5437	1.52E-10	2.83E-13	-0.687500831	DOWN
ZNF654.4	1.65E-10	3.17E-13	0.73445802	UP
NXT2	1.65E-10	3.17E-13	0.836464854	UP
NFU1	1.80E-10	3.52E-13	0.674247763	UP
CKS2	2.09E-10	4.18E-13	1.272135469	UP
CHMP5.1	2.42E-10	4.96E-13	1.116594262	UP
AZI2.1	2.64E-10	5.47E-13	0.733500876	UP
FAM96A	3.06E-10	6.56E-13	0.677230465	UP
TFEC	3.10E-10	6.70E-13	1.441735291	UP
C1GALT1	3.23E-10	7.04E-13	1.096504045	UP
EPS15L1.2	3.28E-10	7.21E-13	-0.535429409	DOWN
CHD4.1	3.51E-10	7.83E-13	-0.538233916	DOWN
C1GALT1.1	3.93E-10	9.06E-13	0.732662031	UP
METTL4.1	3.96E-10	9.34E-13	0.83500063	UP
CXorf23	3.96E-10	9.44E-13	0.735589479	UP
FMR1.1	3.96E-10	9.47E-13	0.630363277	UP
POLE4	3.96E-10	9.58E-13	0.639831035	UP
DIAPH1.2	4.06E-10	9.88E-13	-0.522446391	DOWN
RSF1.4	4.50E-10	1.12E-12	0.597834881	UP
XRN1.2	4.52E-10	1.15E-12	0.56036684	UP
TRIM69	4.52E-10	1.15E-12	0.734491141	UP
MRPS23	4.54E-10	1.17E-12	0.576108471	UP
CNIH4	4.54E-10	1.18E-12	1.082525361	UP
SLFN12	4.90E-10	1.30E-12	0.808768825	UP
DHX9.2	4.90E-10	1.30E-12	-0.757638654	DOWN
MRPS28	6.09E-10	1.68E-12	1.093562241	UP
AKAP13.6	6.10E-10	1.70E-12	-0.6342521	DOWN
POLE4.2	6.14E-10	1.73E-12	0.530760898	UP
KIN	6.23E-10	1.77E-12	0.599500737	UP
AKAP13.4	6.45E-10	1.85E-12	-0.602755866	DOWN
ANKRD32.1	6.70E-10	1.94E-12	0.769267022	UP
WDFY1	6.77E-10	2.00E-12	0.622789921	UP
EXOSC3.4	6.77E-10	2.01E-12	0.505295023	UP
CUX1.3	6.78E-10	2.02E-12	-0.659269115	DOWN
COMMD2	6.88E-10	2.07E-12	0.537036567	UP
NDUFB2	8.94E-10	2.79E-12	0.674096526	UP
VRK2	1.01E-09	3.20E-12	0.708052905	UP
MED28.3	1.01E-09	3.21E-12	0.578134272	UP
BICD2.1	1.01E-09	3.24E-12	-0.575754442	DOWN
MS4A4A.1	1.07E-09	3.48E-12	1.740603627	UP
UQCRQ	1.11E-09	3.69E-12	0.977027578	UP
CBWD1 /// CBWD2 /// CBWD3 /// CBWD5 /// CBWD6 /// CBWD7 /// LOC101060578.2	1.11E-09	3.69E-12	0.867170509	UP
FSD1L.2	1.15E-09	3.85E-12	0.761989498	UP
PKD2	1.24E-09	4.18E-12	0.623271064	UP
FAM122C.1	1.25E-09	4.25E-12	0.690468991	UP
NDUFB2.1	1.26E-09	4.30E-12	0.706176541	UP
NHLRC3	1.26E-09	4.31E-12	0.523457541	UP
JAK1	1.29E-09	4.47E-12	-0.547485688	DOWN
KMO.2	1.30E-09	4.51E-12	1.000887521	UP
MRPL15	1.32E-09	4.65E-12	0.634816328	UP
TMEM123	1.34E-09	4.75E-12	0.6803463	UP
GMNN	1.39E-09	4.96E-12	0.782115028	UP
SEPSECS.2	1.50E-09	5.50E-12	0.642759008	UP
HIPK2.6	1.51E-09	5.56E-12	-0.558323458	DOWN
PCGF5	1.53E-09	5.65E-12	0.519104428	UP
JAK2.1	1.60E-09	6.00E-12	1.015111161	UP
RBBP8	1.62E-09	6.17E-12	0.835521008	UP
CASC5.3	1.65E-09	6.32E-12	0.663167077	UP
TBL1X.4	1.66E-09	6.41E-12	-0.582326786	DOWN
IL15	1.66E-09	6.42E-12	0.933913554	UP
PSMA2.1	1.69E-09	6.63E-12	0.773153054	UP
ORC4	1.69E-09	6.64E-12	0.56162434	UP
TNFSF13B	1.82E-09	7.24E-12	0.836009628	UP
0.5121	1.82E-09	7.27E-12	-0.675364672	DOWN
DNAJC15.1	1.90E-09	7.65E-12	0.704105712	UP
BARD1.1	1.90E-09	7.68E-12	0.628939089	UP
COMMD10.1	1.90E-09	7.71E-12	0.817830567	UP
TBK1	1.94E-09	7.94E-12	0.62804194	UP
TMF1.5	1.98E-09	8.11E-12	0.524315633	UP
AKAP7	1.99E-09	8.26E-12	0.915285584	UP
AGPS.2	1.99E-09	8.33E-12	0.560274707	UP
RECQL.3	2.18E-09	9.26E-12	0.714558187	UP
UBL5	2.27E-09	9.69E-12	0.599823618	UP
RQCD1.1	2.30E-09	9.87E-12	0.554978595	UP
PTBP2.1	2.30E-09	9.91E-12	0.837634309	UP
PIGK.1	2.32E-09	1.00E-11	1.048454672	UP
C1GALT1C1	2.32E-09	1.01E-11	0.723422772	UP
GLRX.1	2.37E-09	1.06E-11	1.037835548	UP
ATP6V1G2-DDX39B /// DDX39B /// SNORD84.1	2.37E-09	1.06E-11	-0.527728909	DOWN
BLVRA	2.47E-09	1.11E-11	0.72293185	UP
KATNBL1.3	2.50E-09	1.13E-11	-0.81670687	DOWN
RBM39.3	2.52E-09	1.14E-11	-0.585443472	DOWN
FAM175A	2.52E-09	1.16E-11	0.860679398	UP
CD52.1	2.56E-09	1.18E-11	0.957256642	UP
IKZF1.4	2.61E-09	1.22E-11	-0.516131595	DOWN
TCEAL8	2.61E-09	1.23E-11	0.533648351	UP
CBL.3	2.79E-09	1.33E-11	-0.751381999	DOWN
BIRC3	2.83E-09	1.36E-11	0.848872016	UP
FAM76B.2	2.94E-09	1.43E-11	0.833004349	UP
0.1152	3.01E-09	1.48E-11	0.867258484	UP
BAGE2 /// BAGE4	3.11E-09	1.53E-11	-0.587404984	DOWN
GIMAP2	3.17E-09	1.58E-11	0.799582645	UP
CGRRF1	3.33E-09	1.69E-11	0.865138722	UP
RSF1.2	3.33E-09	1.69E-11	0.592724026	UP
0.5728	3.33E-09	1.70E-11	-0.563917387	DOWN
SUB1.4	3.43E-09	1.77E-11	1.247575969	UP
SELT	3.58E-09	1.86E-11	0.555150417	UP
CASP1.4	3.70E-09	1.94E-11	0.627062207	UP
EXOSC3.1	3.71E-09	1.95E-11	0.528198778	UP
MAGOH /// MAGOHB	3.83E-09	2.03E-11	0.585491999	UP
PIGY /// PYURF	3.97E-09	2.11E-11	0.568319164	UP
ZNF184	3.97E-09	2.13E-11	0.74544893	UP
RAP2C	3.97E-09	2.14E-11	0.663256078	UP
SYTL3.1	4.07E-09	2.20E-11	-0.662053945	DOWN
TMEM128	4.09E-09	2.22E-11	0.514447188	UP
BLVRA.4	4.22E-09	2.31E-11	0.529313999	UP
TRIAP1	4.22E-09	2.32E-11	0.617366256	UP
MED7.1	4.48E-09	2.50E-11	0.912069732	UP
POLR2K	4.53E-09	2.54E-11	1.309326407	UP
LOC101927137 /// SCLT1.2	4.53E-09	2.55E-11	0.780650217	UP
AGA.1	4.53E-09	2.56E-11	0.704606857	UP
AKAP13	4.76E-09	2.71E-11	-0.734659795	DOWN
SCOC.1	4.84E-09	2.76E-11	1.280025873	UP
MAD2L1.1	4.96E-09	2.85E-11	0.955512443	UP
BLZF1.1	4.97E-09	2.87E-11	0.653948346	UP
AZI2.3	5.04E-09	2.92E-11	0.650664557	UP
MS4A4A	5.20E-09	3.04E-11	1.123650878	UP
USP25.4	5.24E-09	3.08E-11	0.771595294	UP
ATXN7L3B	5.24E-09	3.09E-11	-0.618465769	DOWN
SCRN3.2	5.37E-09	3.18E-11	0.664841691	UP
LPAR6.1	5.52E-09	3.27E-11	1.238504029	UP
AKAP13.2	5.56E-09	3.31E-11	-0.552496368	DOWN
ZNF322	5.64E-09	3.36E-11	0.630271479	UP
TXNL4B.1	5.66E-09	3.42E-11	0.518958089	UP
FBXO3.1	5.78E-09	3.53E-11	0.533100593	UP
ZNF654.3	5.88E-09	3.60E-11	0.695832279	UP
DENND1B.4	5.96E-09	3.66E-11	0.734948032	UP
C3orf14	6.07E-09	3.75E-11	0.805841458	UP
NMI	6.14E-09	3.81E-11	0.637320729	UP
COX7A2	6.15E-09	3.83E-11	0.69546287	UP
TNFSF10	6.28E-09	3.93E-11	0.710722752	UP
PAIP1.1	6.28E-09	3.95E-11	0.564881961	UP
POLR2K.1	6.37E-09	4.02E-11	1.306536799	UP
C11orf73	6.37E-09	4.03E-11	0.538786068	UP
STK4.2	6.40E-09	4.07E-11	-0.505830385	DOWN
AK025117 /// GPATCH2L	6.40E-09	4.09E-11	0.569778844	UP
MRPL40	6.40E-09	4.10E-11	0.72886631	UP
MASTL	6.51E-09	4.20E-11	0.775731518	UP
NDC80	6.51E-09	4.21E-11	0.959531469	UP
SMIM20	6.56E-09	4.25E-11	0.593453092	UP
TMEM126B.1	6.56E-09	4.26E-11	0.78602625	UP
TMCO1.1	7.09E-09	4.66E-11	0.935576366	UP
ZUFSP	7.73E-09	5.12E-11	0.889544561	UP
0.7539	7.75E-09	5.15E-11	0.610311052	UP
CD69	7.75E-09	5.16E-11	1.302818875	UP
TNFSF10.1	7.84E-09	5.25E-11	0.719693239	UP
SUB1.2	8.02E-09	5.40E-11	0.843633238	UP
FAM101B	8.06E-09	5.45E-11	-0.735966715	DOWN
ZNF518A	8.07E-09	5.47E-11	0.78143151	UP
ATAD2B.1	8.13E-09	5.57E-11	0.568631725	UP
GPD2.2	8.13E-09	5.58E-11	0.554160136	UP
RP11-686D22.8	8.13E-09	5.58E-11	0.675705601	UP
KANSL1L.2	8.40E-09	5.78E-11	0.530423003	UP
HINT1.2	8.40E-09	5.80E-11	1.019620306	UP
LSM7	8.89E-09	6.22E-11	0.551309161	UP
TCEB1	9.18E-09	6.49E-11	0.556522358	UP
GNL3L.3	9.22E-09	6.53E-11	-0.515525653	DOWN
NUDCD1.1	9.26E-09	6.58E-11	0.956144922	UP
HINT1.4	9.27E-09	6.61E-11	0.854274205	UP
POT1.1	9.27E-09	6.62E-11	0.62691511	UP
LOC101929336 /// RIF1.2	9.29E-09	6.65E-11	0.715711347	UP
BAG4.2	9.36E-09	6.72E-11	0.587734917	UP
EOGT	9.58E-09	6.91E-11	0.653835127	UP
SUMO1.1	9.59E-09	6.94E-11	0.706420248	UP
MFN1.2	9.66E-09	7.01E-11	0.524300373	UP
COX16 /// SYNJ2BP-COX16	9.78E-09	7.11E-11	0.557519043	UP
ZBTB38.4	9.93E-09	7.27E-11	-0.513085748	DOWN
SFT2D1.4	9.93E-09	7.28E-11	0.642831422	UP
SERPINI1	9.93E-09	7.29E-11	0.709334039	UP
MYNN.1	9.98E-09	7.35E-11	0.73377327	UP
PGAP1.1	1.01E-08	7.47E-11	0.903644321	UP
DCAF10.3	1.01E-08	7.47E-11	0.700068944	UP
BRD4	1.01E-08	7.52E-11	-0.597943521	DOWN
FAM46A.1	1.02E-08	7.57E-11	0.728357927	UP
CMC2	1.04E-08	7.72E-11	0.640250202	UP
PLA2G4A	1.04E-08	7.77E-11	0.737930666	UP
TWF1	1.08E-08	8.09E-11	0.820586138	UP
IFIT5	1.10E-08	8.36E-11	1.340565721	UP
TTC14.2	1.10E-08	8.37E-11	0.746184216	UP
DLEU2 /// DLEU2L /// MIR15A	1.12E-08	8.49E-11	0.788235081	UP
ZMYM6.6	1.21E-08	9.33E-11	0.681068606	UP
DNAJC15	1.24E-08	9.61E-11	0.653620405	UP
PPIL4	1.25E-08	9.81E-11	0.739833845	UP
ATP2B1.1	1.26E-08	9.99E-11	0.545264693	UP
STARD3NL	1.26E-08	1.00E-10	0.571666092	UP
DDX60L	1.32E-08	1.06E-10	0.961559618	UP
ETNK1.4	1.38E-08	1.12E-10	0.695422453	UP
GIN1.1	1.43E-08	1.18E-10	0.91479286	UP
RP3-368A4.6	1.43E-08	1.18E-10	0.782160734	UP
YLPM1.1	1.43E-08	1.18E-10	-0.611171266	DOWN
0.2497	1.44E-08	1.19E-10	-0.511093667	DOWN
PARP9	1.46E-08	1.21E-10	0.92753653	UP
FAM179B	1.47E-08	1.22E-10	0.711758671	UP
TMCO1	1.49E-08	1.25E-10	0.849663582	UP
ACTN1.2	1.52E-08	1.28E-10	-0.820721182	DOWN
SNAPC3	1.52E-08	1.29E-10	0.513982304	UP
ETNK1	1.52E-08	1.29E-10	0.628495658	UP
METTL4	1.52E-08	1.29E-10	0.552493173	UP
0.6573	1.52E-08	1.30E-10	-0.546191318	DOWN
SRSF10	1.53E-08	1.31E-10	0.556793613	UP
SPOCK2.1	1.53E-08	1.32E-10	-0.543167971	DOWN
0.5519	1.62E-08	1.40E-10	0.820587077	UP
HINT1.1	1.63E-08	1.41E-10	0.848235427	UP
NDUFA4	1.63E-08	1.42E-10	1.06987203	UP
GALNT4 /// POC1B-GALNT4.1	1.63E-08	1.42E-10	0.729806986	UP
TFEC.1	1.65E-08	1.44E-10	1.24149799	UP
GNB4.2	1.66E-08	1.45E-10	0.525480002	UP
RPL22L1	1.67E-08	1.46E-10	1.427643385	UP
C10orf32	1.67E-08	1.47E-10	0.649360779	UP
EVI2A	1.71E-08	1.51E-10	1.265918613	UP
RP11-173M1.8	1.72E-08	1.52E-10	0.550115636	UP
AP1S2.2	1.73E-08	1.54E-10	0.618546131	UP
CEP57.2	1.73E-08	1.54E-10	0.799746594	UP
AK6 /// TAF9	1.74E-08	1.55E-10	0.655422337	UP
LOC101930112 /// SPG7.3	1.75E-08	1.56E-10	-0.51031694	DOWN
WHSC1L1.2	1.76E-08	1.58E-10	-0.541420717	DOWN
ZHX1.1	1.77E-08	1.60E-10	0.631340429	UP
THRA	1.78E-08	1.62E-10	-0.532729616	DOWN
FAM101B.1	1.79E-08	1.65E-10	-0.744685799	DOWN
FAM91A1	1.79E-08	1.65E-10	0.53399097	UP
GPR65	1.79E-08	1.66E-10	0.941022572	UP
ZMYM2.3	1.81E-08	1.67E-10	0.540420212	UP
KMO	1.85E-08	1.72E-10	0.937369509	UP
ALG10 /// ALG10B	1.94E-08	1.80E-10	0.971198454	UP
IL15.1	1.95E-08	1.83E-10	0.819639784	UP
STK17B	1.95E-08	1.84E-10	0.701897436	UP
CNIH4.2	2.00E-08	1.88E-10	0.795174931	UP
SC5D	2.00E-08	1.90E-10	0.759433074	UP
ACTR6	2.00E-08	1.90E-10	1.032867439	UP
CPEB2	2.13E-08	2.04E-10	0.852496979	UP
HNMT.3	2.13E-08	2.05E-10	1.064505727	UP
NRAS	2.13E-08	2.05E-10	0.637460807	UP
C18orf32 /// RPL17 /// RPL17-C18orf32	2.16E-08	2.08E-10	0.701674195	UP
TRIM13.3	2.16E-08	2.09E-10	0.518333551	UP
ZNF222	2.16E-08	2.09E-10	0.667958907	UP
FAM26F	2.16E-08	2.09E-10	0.76568315	UP
PTPLAD2.1	2.16E-08	2.10E-10	0.520197951	UP
TDRD7	2.19E-08	2.13E-10	0.672313789	UP
ATP11B.1	2.20E-08	2.15E-10	0.587519436	UP
MAGOH /// MAGOHB.1	2.21E-08	2.16E-10	0.650085403	UP
ZCCHC10.1	2.21E-08	2.17E-10	1.129713046	UP
SP100.4	2.21E-08	2.18E-10	0.914264553	UP
MKKS.1	2.26E-08	2.24E-10	0.653686936	UP
ZNF25	2.26E-08	2.24E-10	0.622530385	UP
MARCH1.2	2.35E-08	2.36E-10	0.707560164	UP
ATG5.2	2.36E-08	2.37E-10	0.627555528	UP
ALG13.2	2.37E-08	2.38E-10	0.824795943	UP
MRPL22	2.41E-08	2.42E-10	0.566780832	UP
MRPS18C.2	2.44E-08	2.47E-10	0.853492134	UP
PSMA2	2.49E-08	2.54E-10	0.64146429	UP
HSPE1-MOB4 /// MOB4	2.51E-08	2.58E-10	1.088309422	UP
MRPL42.1	2.51E-08	2.58E-10	0.784214885	UP
CALML4.4	2.52E-08	2.58E-10	0.548414425	UP
PNPT1	2.52E-08	2.60E-10	0.84324584	UP
ATP5C1.2	2.58E-08	2.68E-10	0.803883301	UP
CD58.3	2.60E-08	2.71E-10	0.758250831	UP
NAT1	2.63E-08	2.75E-10	0.951707778	UP
ATG5	2.63E-08	2.75E-10	0.60815492	UP
IFIT5.1	2.65E-08	2.78E-10	1.206123503	UP
CHST11.1	2.66E-08	2.79E-10	-0.550929029	DOWN
ND2	2.68E-08	2.82E-10	-0.744701021	DOWN
MIR612 /// NEAT1.5	2.69E-08	2.84E-10	-1.268263957	DOWN
DDX60	2.70E-08	2.86E-10	1.335785309	UP
ABHD2.2	2.71E-08	2.87E-10	-0.575049378	DOWN
TBL1X.3	2.72E-08	2.90E-10	-0.561919858	DOWN
TMCO1.2	2.75E-08	2.93E-10	0.721437853	UP
0.6657	2.76E-08	2.95E-10	-0.558634421	DOWN
COX17 /// POPDC2	2.78E-08	2.98E-10	0.51522118	UP
HMGB2	2.81E-08	3.02E-10	0.843552706	UP
0.7955	2.82E-08	3.04E-10	0.543017287	UP
G2E3.3	2.87E-08	3.11E-10	0.581662627	UP
TMEM126A	2.95E-08	3.21E-10	0.748458013	UP
CD52	3.01E-08	3.28E-10	0.961926001	UP
ZNF22.1	3.04E-08	3.32E-10	0.571435712	UP
PKP4	3.06E-08	3.35E-10	-0.619918322	DOWN
ATP6V1G1	3.09E-08	3.39E-10	0.533868906	UP
ATP5C1	3.20E-08	3.56E-10	0.751903904	UP
SKIL.3	3.28E-08	3.67E-10	0.746248965	UP
TMEM256	3.31E-08	3.72E-10	0.581321029	UP
STK17B.1	3.32E-08	3.74E-10	0.633454121	UP
PEX13	3.39E-08	3.82E-10	0.584032003	UP
ATP6V1A	3.42E-08	3.86E-10	-0.636243172	DOWN
MIER3.4	3.44E-08	3.89E-10	0.724988261	UP
RP1-93H18.6	3.47E-08	3.93E-10	1.279130096	UP
HINT1.3	3.50E-08	3.96E-10	0.858058996	UP
SORL1	3.51E-08	3.99E-10	-0.602992454	DOWN
0.1529	3.51E-08	4.00E-10	-0.559281186	DOWN
ZNF140	3.51E-08	4.00E-10	0.537861536	UP
TRMT5.1	3.51E-08	4.01E-10	0.521823797	UP
C6orf211	3.54E-08	4.05E-10	0.654723718	UP
SNX14	3.63E-08	4.21E-10	0.647521288	UP
ZNF654	3.68E-08	4.28E-10	0.840871396	UP
ERC1.2	3.77E-08	4.42E-10	-0.555009042	DOWN
CD93	3.81E-08	4.48E-10	-0.726930608	DOWN
RPL26L1	3.84E-08	4.53E-10	0.835761461	UP
HIPK2.8	3.85E-08	4.55E-10	-0.508440884	DOWN
MYNN.2	3.86E-08	4.59E-10	0.793275047	UP
MFN1	3.88E-08	4.63E-10	0.648034686	UP
EEA1.2	3.88E-08	4.63E-10	0.564821071	UP
PHIP.3	3.93E-08	4.70E-10	0.637995335	UP
PUS7L.1	3.94E-08	4.71E-10	0.670378084	UP
MCTP1.2	4.03E-08	4.85E-10	0.848061642	UP
MARCH1.1	4.04E-08	4.87E-10	0.626182347	UP
0.6033	4.09E-08	4.96E-10	-0.697703571	DOWN
DTWD1.1	4.23E-08	5.16E-10	0.583124667	UP
COMMD3	4.23E-08	5.17E-10	0.524277706	UP
0.4951	4.23E-08	5.17E-10	-0.673334785	DOWN
IFI44.1	4.31E-08	5.27E-10	2.463446977	UP
ALG13.3	4.32E-08	5.30E-10	0.822393707	UP
POT1	4.33E-08	5.32E-10	0.640315623	UP
UBE2W.5	4.33E-08	5.32E-10	0.718166159	UP
SGOL2	4.33E-08	5.34E-10	0.8068761	UP
IGF2BP3.2	4.33E-08	5.34E-10	0.840944287	UP
PMAIP1.1	4.37E-08	5.41E-10	1.016569414	UP
FBXO3.4	4.44E-08	5.51E-10	0.619491325	UP
SAR1B.1	4.44E-08	5.52E-10	0.851004438	UP
PAIP1.3	4.44E-08	5.52E-10	0.599647002	UP
KMT2C.1	4.54E-08	5.69E-10	-0.532155995	DOWN
CBX3.1	4.58E-08	5.75E-10	0.553988981	UP
C1GALT1C1.1	4.69E-08	5.94E-10	0.649412383	UP
CD86.1	4.69E-08	5.95E-10	0.667362421	UP
ACTN1.1	4.71E-08	5.97E-10	-0.682349203	DOWN
C9orf41	4.78E-08	6.08E-10	0.695187665	UP
SLC2A13.2	4.81E-08	6.13E-10	0.720451921	UP
ZMYM1	4.88E-08	6.24E-10	0.656102138	UP
ITPKB.4	4.91E-08	6.30E-10	-0.531076918	DOWN
ATP5C1.1	4.96E-08	6.40E-10	0.739524338	UP
NOC3L	4.96E-08	6.41E-10	0.709485981	UP
FMR1	5.03E-08	6.51E-10	0.508825167	UP
TRMT10A.2	5.04E-08	6.54E-10	0.579372414	UP
BTLA	5.06E-08	6.59E-10	0.914277144	UP
ALG14	5.08E-08	6.63E-10	0.574908388	UP
FAM72A /// FAM72B /// FAM72C /// FAM72D	5.26E-08	6.89E-10	0.731632615	UP
SAMD9L	5.29E-08	6.93E-10	1.110769163	UP
UBN1.1	5.29E-08	6.96E-10	-0.521805821	DOWN
C6orf62.2	5.29E-08	6.98E-10	0.773530904	UP
COMMD8	5.30E-08	7.02E-10	1.186830391	UP
NFYB.1	5.32E-08	7.06E-10	1.009094515	UP
NAPG	5.35E-08	7.11E-10	0.522468023	UP
KBTBD8	5.39E-08	7.18E-10	0.954335619	UP
TMEM68	5.43E-08	7.25E-10	0.693621076	UP
CENPW	5.44E-08	7.28E-10	0.604999879	UP
CYSLTR1.1	5.54E-08	7.47E-10	0.754750421	UP
BTF3L4.1	5.79E-08	7.85E-10	0.595465924	UP
DCUN1D5	5.80E-08	7.90E-10	0.591787605	UP
ZCCHC7.1	5.83E-08	7.99E-10	0.502430212	UP
GMFB.1	5.91E-08	8.15E-10	0.550756044	UP
CAPZA2.2	6.01E-08	8.30E-10	0.751772259	UP
FTX	6.05E-08	8.38E-10	-0.697049356	DOWN
FAM8A1	6.10E-08	8.45E-10	0.540193264	UP
TMEM135.1	6.12E-08	8.51E-10	0.675392157	UP
EPSTI1	6.37E-08	8.92E-10	1.86474655	UP
PHF5A	6.41E-08	9.00E-10	0.613865208	UP
GMDS-AS1 /// RP1-80B9.2.1	6.61E-08	9.32E-10	0.683372276	UP
PHTF2.2	6.64E-08	9.39E-10	0.754251012	UP
LAMTOR3	6.73E-08	9.56E-10	0.799134762	UP
C9orf72	6.75E-08	9.60E-10	0.908048242	UP
MAST3	6.87E-08	9.82E-10	-0.559003339	DOWN
NIPBL.4	6.87E-08	9.84E-10	-0.559807227	DOWN
ZNF506.2	7.19E-08	1.04E-09	0.881731269	UP
ZCCHC10.2	7.25E-08	1.05E-09	0.74755198	UP
EXOC5.4	7.30E-08	1.06E-09	0.717969173	UP
CD58.1	7.30E-08	1.06E-09	0.820217631	UP
GAS7	7.30E-08	1.06E-09	-0.677331749	DOWN
RPA3	7.48E-08	1.09E-09	0.547797087	UP
PET117.1	7.56E-08	1.11E-09	0.607639265	UP
SENP7.1	7.59E-08	1.12E-09	0.855540212	UP
IMMP1L	7.63E-08	1.12E-09	0.795002077	UP
PMAIP1	7.67E-08	1.13E-09	0.797504254	UP
ARAP2 /// LOC101928667.1	7.69E-08	1.14E-09	0.550004943	UP
MR1	7.69E-08	1.14E-09	0.539104644	UP
DDX60L.1	7.76E-08	1.15E-09	0.755198358	UP
0.8603	7.78E-08	1.16E-09	-0.712873105	DOWN
PSMA4	7.78E-08	1.16E-09	0.808808376	UP
PEX2.1	7.83E-08	1.17E-09	0.713912391	UP
C14orf2	7.84E-08	1.18E-09	0.743407138	UP
NAA30	8.00E-08	1.20E-09	0.552879212	UP
GCNT2.1	8.23E-08	1.24E-09	0.57871199	UP
KMT2A.3	8.32E-08	1.26E-09	-0.569011375	DOWN
COPS4	8.35E-08	1.27E-09	0.503115383	UP
FAM204A.3	8.35E-08	1.27E-09	0.563722701	UP
STX7.1	8.42E-08	1.28E-09	0.614753977	UP
C12orf73.1	8.42E-08	1.28E-09	0.556490111	UP
MIER1.1	8.67E-08	1.32E-09	0.51630741	UP
SLC16A6.1	8.77E-08	1.34E-09	0.604895944	UP
PAQR3.1	8.92E-08	1.37E-09	0.632116667	UP
U2SURP.1	8.93E-08	1.37E-09	0.557642193	UP
LSM1	9.20E-08	1.43E-09	0.519371343	UP
PSMG1	9.35E-08	1.46E-09	0.52201724	UP
CNIH4.4	9.74E-08	1.53E-09	0.64040129	UP
SAMD4A.2	9.87E-08	1.55E-09	0.656714712	UP
FAM13A-AS1.1	9.92E-08	1.56E-09	0.604969119	UP
PSMD10.1	9.93E-08	1.57E-09	0.550308838	UP
FAM13A.4	1.01E-07	1.60E-09	0.697147065	UP
ATG5.1	1.01E-07	1.61E-09	0.68602622	UP
PGAP1.2	1.02E-07	1.62E-09	0.613186549	UP
SRSF10.4	1.02E-07	1.62E-09	0.767007591	UP
ELAC1.1	1.04E-07	1.67E-09	0.50210113	UP
C3orf38.2	1.04E-07	1.67E-09	0.537734967	UP
NAP1L5.1	1.04E-07	1.67E-09	0.639854826	UP
NUPL1	1.05E-07	1.69E-09	0.557098197	UP
RFC3	1.06E-07	1.70E-09	0.609899542	UP
DDX59.2	1.07E-07	1.72E-09	0.509184982	UP
EPSTI1.1	1.07E-07	1.72E-09	1.680857694	UP
C4orf33	1.07E-07	1.74E-09	0.633965893	UP
TAF1A	1.07E-07	1.74E-09	0.627342586	UP
CALML4.2	1.07E-07	1.75E-09	0.52971616	UP
IFI44	1.09E-07	1.77E-09	2.353494294	UP
IRS2	1.10E-07	1.79E-09	-0.741630781	DOWN
NCOA7.1	1.10E-07	1.80E-09	0.550036494	UP
CASP1.3	1.10E-07	1.80E-09	0.587929282	UP
GEMIN2	1.11E-07	1.83E-09	0.789526107	UP
TIMM8B	1.13E-07	1.86E-09	0.790515092	UP
HNMT.5	1.15E-07	1.91E-09	0.728084942	UP
EIF4E.1	1.15E-07	1.92E-09	0.817250929	UP
ANGEL2.2	1.17E-07	1.95E-09	0.54206329	UP
MRPL13	1.19E-07	2.00E-09	0.944300144	UP
PSMC6	1.20E-07	2.02E-09	1.022631211	UP
TCAIM	1.21E-07	2.03E-09	0.612679087	UP
CDK17.1	1.25E-07	2.11E-09	0.547682586	UP
PTPLB.1	1.25E-07	2.12E-09	-0.787364131	DOWN
ZMYM5.3	1.26E-07	2.13E-09	0.77479884	UP
ICOS	1.31E-07	2.23E-09	0.638989402	UP
ELMOD2	1.34E-07	2.29E-09	0.82272689	UP
LOC101928963	1.35E-07	2.31E-09	0.567366572	UP
CAPZA2.1	1.35E-07	2.32E-09	0.719592434	UP
ATP2C1.2	1.35E-07	2.32E-09	0.588669759	UP
MSANTD4.1	1.35E-07	2.32E-09	0.532795148	UP
C14orf28.1	1.35E-07	2.33E-09	0.501926301	UP
NCK1.3	1.37E-07	2.36E-09	0.653024861	UP
TRMT10A	1.37E-07	2.37E-09	0.611615134	UP
FGFR1OP2.4	1.38E-07	2.39E-09	0.656233163	UP
RGS1.2	1.40E-07	2.43E-09	1.099677177	UP
TVP23B	1.41E-07	2.45E-09	0.786527515	UP
AP1S2.1	1.41E-07	2.46E-09	0.645795703	UP
KMT2A.4	1.41E-07	2.46E-09	-0.721544388	DOWN
CDKN2C	1.43E-07	2.51E-09	0.533109606	UP
HCFC2.1	1.44E-07	2.53E-09	0.672409746	UP
AIM2	1.44E-07	2.53E-09	0.858153442	UP
COQ2	1.45E-07	2.55E-09	0.573979788	UP
BCLAF1.2	1.45E-07	2.55E-09	-0.596609446	DOWN
0.5541	1.45E-07	2.56E-09	-0.795083376	DOWN
GLRX	1.45E-07	2.57E-09	0.63023252	UP
UBA6.5	1.45E-07	2.57E-09	0.622976412	UP
RIOK2.1	1.46E-07	2.60E-09	0.613002168	UP
ZNF652.2	1.46E-07	2.60E-09	-0.572777946	DOWN
RAB21.2	1.47E-07	2.62E-09	0.616365166	UP
RBX1	1.48E-07	2.65E-09	0.801142766	UP
BRWD1.6	1.49E-07	2.67E-09	0.659861209	UP
COX7A2P2 /// COX7A2P2	1.50E-07	2.70E-09	0.593711048	UP
ZNRF2	1.52E-07	2.73E-09	0.583078984	UP
0.2167	1.52E-07	2.73E-09	-0.730593358	DOWN
CBWD1 /// CBWD2 /// CBWD3 /// CBWD5 /// CBWD6 /// CBWD7 /// LOC101060578	1.52E-07	2.74E-09	0.545104629	UP
ZNHIT3	1.54E-07	2.79E-09	0.71326862	UP
0.3389	1.57E-07	2.86E-09	0.685671326	UP
MS4A6A.4	1.57E-07	2.87E-09	0.747630804	UP
ECT2	1.59E-07	2.92E-09	0.730903819	UP
TNPO1.6	1.61E-07	2.97E-09	0.601618529	UP
RNFT1.1	1.64E-07	3.03E-09	0.670711138	UP
DPH3	1.70E-07	3.16E-09	0.758952875	UP
CASP3	1.70E-07	3.18E-09	0.734732221	UP
BLOC1S2	1.72E-07	3.22E-09	0.689570317	UP
DCLRE1C.4	1.72E-07	3.22E-09	0.62265412	UP
AGPS.3	1.73E-07	3.24E-09	0.72159259	UP
TRIM6	1.75E-07	3.31E-09	1.278623672	UP
EFCAB2.2	1.76E-07	3.33E-09	0.519300514	UP
DNAJB9.2	1.77E-07	3.35E-09	0.700673649	UP
YEATS4	1.78E-07	3.39E-09	0.717823034	UP
KCTD9	1.78E-07	3.39E-09	0.507739946	UP
BCAP29.2	1.80E-07	3.43E-09	0.545480878	UP
TTC3 /// TTC3P1.4	1.80E-07	3.43E-09	-0.505863555	DOWN
SNX2	1.80E-07	3.45E-09	0.53787674	UP
TTC33	1.81E-07	3.47E-09	0.940216461	UP
GTPBP10 /// LOC101927446.2	1.90E-07	3.67E-09	0.630008615	UP
RSL24D1.1	1.91E-07	3.70E-09	1.366426164	UP
LSM8.3	1.94E-07	3.75E-09	0.755949656	UP
KYNU.3	1.95E-07	3.79E-09	0.807380092	UP
G2E3.1	1.96E-07	3.82E-09	0.530496416	UP
GMFB	1.97E-07	3.84E-09	0.983630808	UP
ARID4A.1	1.97E-07	3.85E-09	0.592277818	UP
STAM2.2	1.98E-07	3.88E-09	0.551443773	UP
KLHL20	2.05E-07	4.02E-09	0.518415217	UP
SF3B6.1	2.05E-07	4.04E-09	0.62931203	UP
DMXL1	2.06E-07	4.06E-09	0.530896925	UP
VAMP4.1	2.07E-07	4.07E-09	0.818559398	UP
ZC3H15.1	2.09E-07	4.13E-09	0.607827838	UP
CDC73.2	2.09E-07	4.13E-09	0.574278493	UP
BCL2A1	2.09E-07	4.14E-09	1.452639089	UP
DNAJA1	2.11E-07	4.20E-09	0.520322763	UP
CHUK	2.14E-07	4.27E-09	0.554750637	UP
QKI.4	2.15E-07	4.30E-09	0.592343903	UP
CAAP1.1	2.16E-07	4.34E-09	0.54628852	UP
0.4924	2.17E-07	4.36E-09	0.808253947	UP
0.1571	2.22E-07	4.46E-09	-0.504513313	DOWN
ZNF268.1	2.22E-07	4.48E-09	0.606077298	UP
TIMM10.1	2.23E-07	4.50E-09	0.606847948	UP
RNF219	2.30E-07	4.67E-09	0.616838056	UP
RTP4	2.31E-07	4.69E-09	1.371868073	UP
CLK4.2	2.32E-07	4.72E-09	0.7778742	UP
LOC101926918	2.34E-07	4.78E-09	-0.538280653	DOWN
GLCE	2.36E-07	4.82E-09	0.561254595	UP
TRIM69.2	2.37E-07	4.85E-09	0.564412129	UP
0.826	2.46E-07	5.05E-09	-0.588986871	DOWN
JKAMP.1	2.47E-07	5.09E-09	0.619379274	UP
AZI2	2.48E-07	5.13E-09	0.540016763	UP
UBA6.4	2.49E-07	5.16E-09	0.504214336	UP
CBX3.2	2.49E-07	5.17E-09	0.57922221	UP
MBTPS2.2	2.49E-07	5.18E-09	0.527628709	UP
EDEM3.1	2.50E-07	5.20E-09	0.844350158	UP
0.3561	2.53E-07	5.27E-09	0.665490054	UP
TMF1.4	2.55E-07	5.32E-09	0.50799059	UP
IFI6	2.55E-07	5.32E-09	1.528109828	UP
SNX2.1	2.57E-07	5.37E-09	0.51291194	UP
BTG3.1	2.57E-07	5.38E-09	0.667895146	UP
RRP15.1	2.59E-07	5.44E-09	0.559472058	UP
CWF19L2.2	2.60E-07	5.46E-09	0.568704141	UP
ZNF224.4	2.63E-07	5.55E-09	0.505697066	UP
AMN1	2.73E-07	5.78E-09	0.571808576	UP
SS18L1	2.85E-07	6.05E-09	0.508068706	UP
ZNF92.2	2.86E-07	6.08E-09	0.889835946	UP
COPS2	2.86E-07	6.09E-09	1.020912693	UP
ATG16L2.1	2.89E-07	6.17E-09	-0.533162387	DOWN
PHLDA2.1	2.90E-07	6.21E-09	0.624885487	UP
PI4K2B /// SEPSECS-AS1	2.91E-07	6.24E-09	0.639584205	UP
0.5232	2.91E-07	6.26E-09	-0.647757243	DOWN
CXCL10	2.95E-07	6.34E-09	1.268366145	UP
ATP6V0E1.1	2.97E-07	6.40E-09	0.551765018	UP
TAX1BP1.2	3.00E-07	6.47E-09	0.787105403	UP
TMX1.1	3.00E-07	6.47E-09	0.702022231	UP
HAT1	3.00E-07	6.48E-09	1.035324911	UP
BMPR2.2	3.01E-07	6.52E-09	0.517700712	UP
IFT57	3.02E-07	6.54E-09	0.845113773	UP
YIPF4	3.03E-07	6.55E-09	0.576377163	UP
BBS7.1	3.06E-07	6.65E-09	0.685916761	UP
DYNC1H1.3	3.08E-07	6.71E-09	-0.600624845	DOWN
BTG3.2	3.08E-07	6.71E-09	0.552377812	UP
STARD4	3.08E-07	6.72E-09	0.589910754	UP
SNX4	3.08E-07	6.73E-09	0.74479039	UP
ABHD13.1	3.10E-07	6.79E-09	0.780701114	UP
CMC1	3.14E-07	6.90E-09	0.641264115	UP
COX7BP1 /// COX7BP1	3.15E-07	6.92E-09	0.942799533	UP
SRD5A1.1	3.15E-07	6.92E-09	0.660776419	UP
CASP8AP2.1	3.19E-07	7.04E-09	0.634488458	UP
STAMBPL1	3.21E-07	7.09E-09	0.567042707	UP
PAIP1.4	3.22E-07	7.13E-09	0.530556258	UP
MIR6125 /// USP15	3.23E-07	7.16E-09	0.612715167	UP
SUB1.3	3.25E-07	7.21E-09	1.100557261	UP
LOC101928589 /// TMEM164	3.29E-07	7.30E-09	-0.664728208	DOWN
PEX7	3.36E-07	7.50E-09	0.52524569	UP
DDX58	3.41E-07	7.62E-09	0.964384002	UP
NABP1	3.42E-07	7.65E-09	0.924168639	UP
WDR43	3.42E-07	7.67E-09	0.509632024	UP
0.3601	3.47E-07	7.84E-09	0.713452602	UP
HSPB11	3.50E-07	7.90E-09	0.802601435	UP
SLC35A1	3.53E-07	7.99E-09	0.624254988	UP
0.3647	3.55E-07	8.03E-09	-0.62646966	DOWN
SP100.3	3.59E-07	8.12E-09	0.706912142	UP
TIMM10	3.62E-07	8.22E-09	0.670658337	UP
TRMT1L	3.69E-07	8.41E-09	0.542314396	UP
CCDC25.1	3.70E-07	8.43E-09	0.51809648	UP
GCH1	3.80E-07	8.71E-09	0.580450667	UP
MRPL3	3.80E-07	8.73E-09	0.662928967	UP
FMNL2	3.81E-07	8.77E-09	0.972062465	UP
PHF20L1.6	3.86E-07	8.92E-09	0.61216915	UP
SNRPG	3.93E-07	9.11E-09	0.857821777	UP
LSM5.1	4.00E-07	9.28E-09	0.621617846	UP
MARCH1.3	4.01E-07	9.32E-09	0.642247281	UP
PCGF5.4	4.02E-07	9.36E-09	0.920256157	UP
TPR.4	4.07E-07	9.49E-09	0.562894382	UP
IFIT1	4.10E-07	9.59E-09	1.944646451	UP
TRIM22	4.12E-07	9.63E-09	0.719697444	UP
CCDC146	4.14E-07	9.69E-09	0.533791645	UP
ZRANB2.1	4.26E-07	1.00E-08	0.596382015	UP
SLC30A1	4.28E-07	1.01E-08	0.581596409	UP
GEMIN6	4.32E-07	1.02E-08	0.632528082	UP
HAUS1	4.32E-07	1.03E-08	0.810207536	UP
MAP3K7	4.33E-07	1.03E-08	0.554661263	UP
DLEU2.4	4.37E-07	1.04E-08	0.569104712	UP
MUT	4.38E-07	1.04E-08	0.522508717	UP
ARHGAP5.2	4.39E-07	1.05E-08	0.747700492	UP
EPB41	4.40E-07	1.05E-08	-0.827328301	DOWN
C9orf72.2	4.40E-07	1.05E-08	0.647706812	UP
BAGE2 /// BAGE3 /// BAGE5 /// KMT2C	4.41E-07	1.06E-08	-0.577192853	DOWN
FBXO4.1	4.52E-07	1.09E-08	0.515431047	UP
TRAF3IP3.2	4.57E-07	1.10E-08	-0.608605158	DOWN
IFIH1	4.60E-07	1.11E-08	0.815201462	UP
ZNF430.1	4.60E-07	1.11E-08	0.622421369	UP
TMTC3.1	4.62E-07	1.12E-08	0.650697264	UP
WASF2.2	4.77E-07	1.16E-08	-0.655849824	DOWN
HSPA14	4.85E-07	1.19E-08	0.500046075	UP
COX7B	4.89E-07	1.20E-08	1.176006972	UP
TP53INP2	4.90E-07	1.21E-08	-0.711074703	DOWN
PTPN22.3	4.91E-07	1.21E-08	0.980177323	UP
ANXA1	4.94E-07	1.22E-08	0.888844299	UP
CD2AP	5.02E-07	1.24E-08	0.649593289	UP
UBE2W.3	5.08E-07	1.26E-08	0.671706015	UP
CASD1	5.16E-07	1.28E-08	0.578299485	UP
SPCS3	5.17E-07	1.29E-08	0.60484939	UP
RABGGTB /// SNORD45A /// SNORD45B /// SNORD45C.1	5.24E-07	1.31E-08	0.666017333	UP
HBS1L	5.26E-07	1.32E-08	0.635499123	UP
IFIT2.1	5.27E-07	1.32E-08	1.083031249	UP
SECISBP2L.1	5.32E-07	1.33E-08	-0.530504358	DOWN
TMEM167A.1	5.37E-07	1.35E-08	0.708550248	UP
RWDD1	5.41E-07	1.36E-08	0.674961613	UP
GSKIP	5.42E-07	1.37E-08	0.777617542	UP
VAMP4	5.42E-07	1.37E-08	0.515143509	UP
RWDD3	5.44E-07	1.38E-08	0.825457343	UP
TMCO1.3	5.46E-07	1.38E-08	0.569666038	UP
SUB1	5.49E-07	1.39E-08	1.082457192	UP
TMEM65.1	5.52E-07	1.40E-08	0.550301086	UP
0.5355	5.62E-07	1.43E-08	-0.503935735	DOWN
COG6	5.63E-07	1.44E-08	0.610948715	UP
0.3627	5.76E-07	1.47E-08	0.624344809	UP
CEP97.1	5.78E-07	1.48E-08	0.55767274	UP
E2F5	5.79E-07	1.49E-08	0.666272104	UP
KDM6B	5.80E-07	1.49E-08	-0.627273413	DOWN
N4BP2L2.3	5.88E-07	1.51E-08	0.615745758	UP
DPY30	6.00E-07	1.55E-08	0.515610992	UP
PLEKHG3	6.05E-07	1.57E-08	-0.504836833	DOWN
COMMD10	6.07E-07	1.57E-08	0.539534821	UP
GAS7.1	6.10E-07	1.58E-08	-0.533054016	DOWN
PDIK1L	6.15E-07	1.60E-08	0.704410137	UP
PDCD10	6.19E-07	1.61E-08	0.882906414	UP
ATAD2.2	6.21E-07	1.62E-08	0.651668969	UP
SMC2	6.24E-07	1.63E-08	0.593766996	UP
DBI.2	6.29E-07	1.65E-08	0.829039169	UP
KPNA5.2	6.42E-07	1.68E-08	0.808865005	UP
C12orf4	6.48E-07	1.70E-08	0.627307496	UP
GBP3	6.51E-07	1.71E-08	0.842499653	UP
CCRL2	6.54E-07	1.72E-08	0.579793502	UP
FUBP1.1	6.59E-07	1.73E-08	0.678340838	UP
TRMT13	6.66E-07	1.76E-08	0.663871982	UP
CD96	6.69E-07	1.77E-08	0.851263591	UP
MIER3.3	6.69E-07	1.77E-08	0.724591297	UP
GIN1	6.80E-07	1.80E-08	0.646932374	UP
CRYZ	6.86E-07	1.82E-08	0.600441533	UP
IFIH1.2	6.86E-07	1.83E-08	0.962576141	UP
0.4016	6.90E-07	1.85E-08	0.849482195	UP
CEP120.1	7.06E-07	1.89E-08	0.539952767	UP
IFIT3	7.08E-07	1.91E-08	1.514035091	UP
TXNDC9.1	7.10E-07	1.91E-08	0.699595851	UP
C5orf28.1	7.38E-07	1.99E-08	0.832253885	UP
DNAJB4	7.40E-07	2.00E-08	0.655367693	UP
DPM1	7.40E-07	2.00E-08	0.644983697	UP
FAM13A.3	7.54E-07	2.04E-08	0.676726174	UP
LOC101928625 /// MED21	7.61E-07	2.07E-08	0.574603269	UP
SPAST	7.87E-07	2.14E-08	0.610332049	UP
GNL3L	7.89E-07	2.15E-08	-0.553065268	DOWN
PGAP1	7.89E-07	2.15E-08	0.61009396	UP
SGK223	7.97E-07	2.17E-08	-0.529489891	DOWN
JAK2.2	8.17E-07	2.24E-08	0.594998348	UP
ZZZ3	8.25E-07	2.27E-08	0.515771063	UP
SPCS3.2	8.26E-07	2.27E-08	0.559338162	UP
IFIT3.1	8.37E-07	2.30E-08	1.283663111	UP
PIGF.1	8.43E-07	2.32E-08	0.533631679	UP
CDC27	8.44E-07	2.33E-08	-0.591108951	DOWN
RHNO1	8.46E-07	2.34E-08	0.502743278	UP
LOC283070.1	8.57E-07	2.38E-08	-0.521128645	DOWN
CTA-384D8.35	8.57E-07	2.38E-08	0.807962871	UP
LY96	8.60E-07	2.39E-08	1.071986192	UP
OAS1.1	8.69E-07	2.43E-08	1.582407814	UP
DDX58.1	8.74E-07	2.44E-08	0.920242375	UP
ZDHHC21.5	8.76E-07	2.45E-08	0.584572111	UP
NDUFB3	8.85E-07	2.48E-08	0.80963467	UP
FAR1.2	9.01E-07	2.53E-08	0.550625556	UP
ZNF277.1	9.16E-07	2.57E-08	0.585857585	UP
ZBTB21	9.18E-07	2.58E-08	0.610380275	UP
PARP11.2	9.29E-07	2.62E-08	0.511469713	UP
RAB12.2	9.31E-07	2.63E-08	0.559958068	UP
LOC100507217.3	9.32E-07	2.63E-08	0.564067545	UP
IMPA1	9.36E-07	2.65E-08	0.596604552	UP
CUL5	9.42E-07	2.68E-08	0.508369337	UP
ATP6V1C1	9.67E-07	2.77E-08	0.685112909	UP
ZNF557	9.69E-07	2.78E-08	0.572179101	UP
SAMD9L.1	9.70E-07	2.79E-08	1.089428853	UP
RPS27L.1	9.73E-07	2.80E-08	0.699845477	UP
RNASEH2B.1	9.82E-07	2.83E-08	0.53311078	UP
0.4389	9.99E-07	2.88E-08	-0.566383705	DOWN
CCDC82.3	1.03E-06	2.98E-08	0.841193031	UP
GPATCH2L.5	1.03E-06	2.98E-08	0.559758811	UP
IFT80	1.03E-06	2.99E-08	0.661708647	UP
COX7C.1	1.03E-06	2.99E-08	1.075743766	UP
ARL5A /// LOC101929356.1	1.04E-06	3.03E-08	0.699384399	UP
DIS3.2	1.06E-06	3.08E-08	0.581233036	UP
EMC2	1.06E-06	3.09E-08	0.710613681	UP
FRMD3	1.07E-06	3.12E-08	0.819775959	UP
CLEC2B.1	1.07E-06	3.13E-08	1.181523395	UP
VRK1	1.07E-06	3.15E-08	0.521814661	UP
LOC100505549.1	1.08E-06	3.15E-08	0.833837679	UP
ZNF302	1.09E-06	3.20E-08	0.893698247	UP
PRPF39	1.09E-06	3.21E-08	0.673586193	UP
HERC6.1	1.12E-06	3.30E-08	1.079436235	UP
NCEH1	1.15E-06	3.39E-08	0.633420296	UP
SMC4.1	1.15E-06	3.41E-08	0.506955425	UP
FAM160B1.1	1.15E-06	3.42E-08	0.555096155	UP
RPS27L	1.15E-06	3.43E-08	0.951376824	UP
SLC4A7.2	1.16E-06	3.46E-08	0.668061482	UP
CKLF /// CKLF-CMTM1	1.16E-06	3.47E-08	0.657760397	UP
VAMP5	1.17E-06	3.48E-08	0.578161574	UP
SPG20.3	1.17E-06	3.50E-08	0.504284306	UP
WNK1.3	1.18E-06	3.55E-08	-0.974389034	DOWN
TRAF3IP3.3	1.19E-06	3.56E-08	-0.735942189	DOWN
CPEB3.1	1.21E-06	3.65E-08	0.629567651	UP
ERO1LB.1	1.25E-06	3.79E-08	0.590160676	UP
CREM.4	1.28E-06	3.87E-08	0.507033491	UP
TTC39C.1	1.30E-06	3.97E-08	0.54186911	UP
PLSCR1	1.31E-06	4.00E-08	1.017464238	UP
ARL5A /// LOC101929356.2	1.31E-06	4.00E-08	0.663096992	UP
HES4	1.35E-06	4.13E-08	1.080569983	UP
0.4952	1.36E-06	4.16E-08	-0.894996591	DOWN
SGOL2.1	1.36E-06	4.18E-08	0.599544488	UP
NABP1.1	1.37E-06	4.21E-08	0.536579311	UP
ABCA1.2	1.37E-06	4.21E-08	0.917466083	UP
CDK8.1	1.38E-06	4.25E-08	0.597593926	UP
COX16	1.39E-06	4.27E-08	0.836076835	UP
EIF2AK2.1	1.39E-06	4.28E-08	0.983275737	UP
NMD3.2	1.40E-06	4.33E-08	0.555957011	UP
RSAD2	1.40E-06	4.34E-08	2.407284814	UP
CHD2.4	1.41E-06	4.36E-08	0.64325516	UP
ZBTB41	1.44E-06	4.48E-08	0.701886103	UP
LINC01410.1	1.45E-06	4.51E-08	0.891963724	UP
CD58	1.46E-06	4.55E-08	0.642319986	UP
DNAJB14.2	1.47E-06	4.59E-08	0.535239497	UP
0.7842	1.49E-06	4.69E-08	0.695148369	UP
DBI	1.50E-06	4.71E-08	0.799716274	UP
CCNA2.1	1.52E-06	4.78E-08	0.554688017	UP
STAP1.1	1.52E-06	4.79E-08	0.837161883	UP
RBM12B	1.53E-06	4.83E-08	0.581765754	UP
TRNT1.1	1.54E-06	4.87E-08	0.557699088	UP
TOMM5	1.55E-06	4.91E-08	0.788406887	UP
SAMD4A	1.56E-06	4.94E-08	0.81412058	UP
MAP4K5.2	1.56E-06	4.96E-08	-0.743141497	DOWN
U2SURP.4	1.56E-06	4.97E-08	0.621697597	UP
CEP76.1	1.57E-06	5.00E-08	0.507155249	UP
TCTEX1D2	1.57E-06	5.01E-08	0.521851413	UP
PLSCR1.1	1.57E-06	5.02E-08	0.979526622	UP
LZTFL1	1.58E-06	5.04E-08	0.675367628	UP
TET2.2	1.58E-06	5.06E-08	-0.977926297	DOWN
0.3615	1.59E-06	5.09E-08	0.586712024	UP
BLVRA.3	1.59E-06	5.10E-08	0.598914785	UP
RICTOR.2	1.59E-06	5.11E-08	0.566549641	UP
TXNDC17	1.60E-06	5.17E-08	0.54529695	UP
COPS2.1	1.61E-06	5.19E-08	0.602641032	UP
LOC283070	1.62E-06	5.26E-08	-0.559117613	DOWN
LIN52	1.63E-06	5.29E-08	0.515274368	UP
MACROD2.3	1.63E-06	5.30E-08	1.161058357	UP
0.7762	1.63E-06	5.30E-08	-0.516297497	DOWN
0.6749	1.66E-06	5.41E-08	-0.657457326	DOWN
FUBP1.2	1.67E-06	5.46E-08	0.528623061	UP
MIR612 /// NEAT1.4	1.75E-06	5.75E-08	-0.781145008	DOWN
CLEC4D.1	1.76E-06	5.80E-08	1.211752301	UP
THAP2	1.78E-06	5.89E-08	0.693644185	UP
DCAF13.3	1.79E-06	5.95E-08	0.657726355	UP
SLIRP	1.81E-06	6.00E-08	0.552618176	UP
0.3028	1.82E-06	6.06E-08	-0.7402434	DOWN
NAA15.4	1.82E-06	6.06E-08	0.616911291	UP
CMAHP.1	1.82E-06	6.07E-08	0.575143952	UP
MPP7.3	1.82E-06	6.08E-08	0.579922128	UP
NMD3.1	1.82E-06	6.09E-08	0.644646789	UP
C18orf32 /// RPL17 /// RPL17-C18orf32 /// SNORD58A /// SNORD58B /// SNORD58C	1.83E-06	6.11E-08	0.894764433	UP
FAM200B	1.86E-06	6.26E-08	0.668772623	UP
ASAP1-IT1	1.88E-06	6.32E-08	-0.723390407	DOWN
0.4467	1.88E-06	6.33E-08	-0.898198278	DOWN
LOC101060691.1	1.90E-06	6.44E-08	-0.722873701	DOWN
ISG15	1.91E-06	6.45E-08	1.698296818	UP
IL18	1.91E-06	6.49E-08	0.523091733	UP
LACTB2	1.91E-06	6.49E-08	0.562300357	UP
SAP30.2	1.92E-06	6.51E-08	0.505516822	UP
CPNE8	1.92E-06	6.54E-08	0.662701487	UP
0.928	1.93E-06	6.55E-08	-0.513030807	DOWN
NFE2L3	1.94E-06	6.60E-08	0.572499446	UP
CMPK2	1.97E-06	6.72E-08	1.811646744	UP
MAP4K3	1.97E-06	6.73E-08	0.805390548	UP
GBP1.1	1.98E-06	6.78E-08	1.018451563	UP
ZFR.2	1.98E-06	6.79E-08	-0.507076632	DOWN
BLVRA.2	1.99E-06	6.81E-08	0.617046009	UP
COX7C.2	1.99E-06	6.82E-08	0.804463339	UP
DBI.1	1.99E-06	6.83E-08	0.780641298	UP
AGL	2.01E-06	6.91E-08	0.646660802	UP
NDUFAF7.2	2.02E-06	6.95E-08	0.615129612	UP
AZI2.5	2.02E-06	6.95E-08	0.537589353	UP
0.4043	2.04E-06	7.05E-08	-0.723716341	DOWN
ETAA1	2.07E-06	7.18E-08	0.524139003	UP
MS4A1.3	2.09E-06	7.28E-08	0.99944747	UP
BAZ2B	2.11E-06	7.37E-08	0.599711626	UP
ZNF230.2	2.13E-06	7.43E-08	0.634371189	UP
OXR1.1	2.16E-06	7.56E-08	0.68819785	UP
MZT1	2.16E-06	7.57E-08	0.608513488	UP
CDK1	2.17E-06	7.61E-08	0.544039223	UP
MTHFD2L.4	2.18E-06	7.67E-08	0.597308448	UP
VBP1	2.19E-06	7.73E-08	0.63457591	UP
PSMC2.2	2.19E-06	7.73E-08	0.512381513	UP
KIAA0101	2.23E-06	7.92E-08	0.873341604	UP
RPS27	2.23E-06	7.94E-08	0.611724744	UP
MS4A6A.3	2.26E-06	8.07E-08	0.561959653	UP
0.4944	2.28E-06	8.13E-08	0.657349468	UP
CHIC1.2	2.31E-06	8.26E-08	0.53369515	UP
TXNDC9.2	2.33E-06	8.36E-08	0.632117345	UP
CDC37L1.1	2.34E-06	8.39E-08	0.563928991	UP
SPATS2L.1	2.38E-06	8.57E-08	1.409318112	UP
LOC101928152	2.40E-06	8.65E-08	0.75032372	UP
ESCO1	2.41E-06	8.68E-08	0.524953724	UP
TRMT11	2.41E-06	8.68E-08	0.633763913	UP
MPHOSPH9.1	2.44E-06	8.85E-08	0.521910132	UP
C2orf76	2.45E-06	8.87E-08	0.706249489	UP
OSBPL8.3	2.46E-06	8.96E-08	-0.502009369	DOWN
SNX4.1	2.48E-06	9.05E-08	0.652892484	UP
CRIPT	2.53E-06	9.22E-08	0.588413989	UP
0.7966	2.55E-06	9.34E-08	0.614143069	UP
TNFSF13B.1	2.57E-06	9.44E-08	0.550905541	UP
LOC101929336 /// RIF1	2.60E-06	9.59E-08	0.608012319	UP
LOC374443	2.60E-06	9.59E-08	0.57857017	UP
IGF2R	2.63E-06	9.71E-08	-0.56497382	DOWN
CRBN.1	2.64E-06	9.76E-08	0.585386295	UP
DDHD1.1	2.65E-06	9.82E-08	0.512163692	UP
GZMA	2.65E-06	9.83E-08	0.930839461	UP
0.7615	2.65E-06	9.85E-08	-0.508364705	DOWN
THAP5	2.67E-06	9.95E-08	0.591756923	UP
IFI44L	2.69E-06	1.00E-07	2.447274634	UP
NDUFA5	2.69E-06	1.01E-07	1.031011798	UP
LOC101928589 /// TMEM164.2	2.70E-06	1.01E-07	-0.551113406	DOWN
MRPL1	2.71E-06	1.02E-07	0.656722439	UP
LYSMD3	2.72E-06	1.02E-07	0.57317038	UP
0.6496	2.72E-06	1.02E-07	1.010967729	UP
OTUD6B	2.73E-06	1.03E-07	0.615658579	UP
ZBTB26.1	2.73E-06	1.03E-07	0.551226958	UP
DNAJC15.2	2.76E-06	1.04E-07	0.565839389	UP
LINC00998	2.83E-06	1.07E-07	0.55597878	UP
S100A8	2.84E-06	1.08E-07	0.773973437	UP
ECHDC1.1	2.86E-06	1.09E-07	0.51424645	UP
C21orf91.1	2.88E-06	1.10E-07	0.504789686	UP
NABP1.2	2.92E-06	1.12E-07	0.522430823	UP
ZNF292.1	2.93E-06	1.12E-07	0.644334013	UP
ZDHHC17	2.96E-06	1.14E-07	0.554797018	UP
TIFA	2.98E-06	1.15E-07	0.549485451	UP
PARP15.1	3.07E-06	1.18E-07	0.587047123	UP
RPS7	3.07E-06	1.18E-07	1.226973457	UP
COMMD6	3.07E-06	1.19E-07	1.194704113	UP
PLEKHF2	3.07E-06	1.19E-07	0.552058009	UP
FBXL20.1	3.15E-06	1.22E-07	-0.507156001	DOWN
KDM6B.1	3.15E-06	1.22E-07	-0.62595988	DOWN
TTF2.1	3.15E-06	1.22E-07	0.510782696	UP
MS4A6A.2	3.16E-06	1.23E-07	0.502592151	UP
TMX3.1	3.16E-06	1.23E-07	0.609495906	UP
NMT2.2	3.16E-06	1.23E-07	-0.532728032	DOWN
NEXN.1	3.16E-06	1.23E-07	0.775769405	UP
0.689	3.19E-06	1.25E-07	-0.71224439	DOWN
TMA16	3.20E-06	1.25E-07	0.558497276	UP
TNFAIP6.1	3.22E-06	1.26E-07	1.157395697	UP
NUSAP1	3.23E-06	1.27E-07	0.552881918	UP
RPS15A	3.24E-06	1.27E-07	0.624815725	UP
ANKRD13C.2	3.24E-06	1.27E-07	0.641049702	UP
MIS18A.1	3.24E-06	1.28E-07	0.531002388	UP
SPATS2L.2	3.27E-06	1.29E-07	1.121135266	UP
HERC5	3.30E-06	1.30E-07	1.526657871	UP
DNAJC10.3	3.33E-06	1.32E-07	0.564237025	UP
STAT1	3.36E-06	1.33E-07	0.572809613	UP
C14orf2.1	3.42E-06	1.36E-07	0.767461036	UP
TIGIT	3.42E-06	1.36E-07	0.620413179	UP
MIR3916	3.42E-06	1.36E-07	0.657580121	UP
TMF1.3	3.42E-06	1.37E-07	0.60415727	UP
TET2	3.44E-06	1.37E-07	-0.618080949	DOWN
MS4A6A.1	3.47E-06	1.39E-07	0.554135311	UP
RSAD2.1	3.47E-06	1.39E-07	2.411085632	UP
CCDC91.1	3.48E-06	1.40E-07	0.573108746	UP
0.584	3.49E-06	1.40E-07	-0.629126259	DOWN
C10orf88	3.50E-06	1.40E-07	0.532993491	UP
APOL6.1	3.50E-06	1.40E-07	0.968290864	UP
SUB1.1	3.56E-06	1.43E-07	1.074734962	UP
DCUN1D1.4	3.62E-06	1.46E-07	0.549403467	UP
RCBTB1.1	3.63E-06	1.47E-07	0.502761687	UP
SCO2	3.63E-06	1.47E-07	0.661257805	UP
RPS7.1	3.68E-06	1.50E-07	1.025211781	UP
ARGLU1	3.76E-06	1.53E-07	0.501105339	UP
RECQL	3.77E-06	1.54E-07	0.53764878	UP
FAM175A.1	3.81E-06	1.56E-07	0.695380103	UP
GOLT1B.1	3.85E-06	1.58E-07	0.514560055	UP
HSPA13	3.88E-06	1.59E-07	0.60743475	UP
CSTA	3.91E-06	1.61E-07	0.886866718	UP
TAF9B.3	3.95E-06	1.63E-07	0.500042049	UP
ERH	4.02E-06	1.67E-07	0.515469072	UP
0.3597	4.03E-06	1.67E-07	0.556295139	UP
LOC101927137 /// SCLT1	4.05E-06	1.68E-07	0.736285304	UP
LOC100288675	4.07E-06	1.69E-07	0.60713935	UP
DCHS1.1	4.08E-06	1.70E-07	-0.536733008	DOWN
ZC3H12C.1	4.13E-06	1.73E-07	0.515237411	UP
SH3BP2.4	4.14E-06	1.73E-07	0.526125665	UP
RFX3.1	4.18E-06	1.75E-07	0.641988335	UP
MRPL47	4.19E-06	1.76E-07	0.743469684	UP
IGF1R.1	4.28E-06	1.80E-07	-0.859613644	DOWN
RIN2	4.32E-06	1.82E-07	0.537291938	UP
LAP3	4.36E-06	1.84E-07	0.85580514	UP
ZFYVE16.3	4.45E-06	1.88E-07	0.673880544	UP
TLR3.1	4.45E-06	1.88E-07	0.520131505	UP
ZNF780A	4.47E-06	1.89E-07	0.554317299	UP
BMP2K.2	4.47E-06	1.89E-07	0.798243715	UP
0.6028	4.51E-06	1.91E-07	0.522796158	UP
SRGAP2 /// SRGAP2B /// SRGAP2C	4.52E-06	1.92E-07	0.508341092	UP
PYROXD1	4.55E-06	1.93E-07	0.514810577	UP
PTAFR.1	4.57E-06	1.94E-07	-0.508971565	DOWN
RAPGEF2	4.57E-06	1.95E-07	-0.511871614	DOWN
TLR7	4.60E-06	1.96E-07	0.693222307	UP
CTSL	4.60E-06	1.96E-07	0.564128514	UP
AMPD2	4.61E-06	1.97E-07	-0.522601397	DOWN
PKN2.1	4.73E-06	2.02E-07	0.552842184	UP
ARHGAP5.1	4.73E-06	2.03E-07	0.686572627	UP
CLLU1 /// LOC100507616	4.80E-06	2.06E-07	0.652886835	UP
S100A8.1	4.83E-06	2.08E-07	0.794597784	UP
0.6377	4.85E-06	2.09E-07	0.663608726	UP
HAUS6.1	4.86E-06	2.09E-07	0.521290438	UP
PHIP.4	4.92E-06	2.12E-07	0.662008788	UP
TMCC1.4	4.95E-06	2.14E-07	-0.588610871	DOWN
SAR1B	4.96E-06	2.15E-07	0.589926001	UP
SLC16A7.2	4.98E-06	2.16E-07	0.66169537	UP
SLC25A46.1	5.00E-06	2.17E-07	0.585069459	UP
IMPA2	5.01E-06	2.18E-07	-0.628922776	DOWN
ARID4B.1	5.12E-06	2.24E-07	0.526834637	UP
FGFR1OP2.3	5.16E-06	2.26E-07	0.572553577	UP
BBS10	5.18E-06	2.28E-07	0.632219786	UP
SMAD5.3	5.19E-06	2.28E-07	0.508383513	UP
EEF1E1	5.20E-06	2.29E-07	0.791940371	UP
AKR1C3	5.20E-06	2.29E-07	1.013573806	UP
CLEC12A.1	5.20E-06	2.29E-07	0.889843207	UP
CD86.2	5.24E-06	2.31E-07	0.5487786	UP
IFI27	5.25E-06	2.31E-07	3.328737721	UP
KIAA1033.1	5.33E-06	2.35E-07	0.579652486	UP
0.301	5.40E-06	2.39E-07	-0.516699163	DOWN
SCN3A	5.45E-06	2.41E-07	1.062969959	UP
0.454	5.62E-06	2.50E-07	-0.609813151	DOWN
ANKRD49	5.65E-06	2.52E-07	0.507093314	UP
0.7485	5.67E-06	2.54E-07	0.554631555	UP
EFCAB7	5.67E-06	2.54E-07	0.614670233	UP
IFIH1.1	5.67E-06	2.54E-07	0.519110635	UP
RFXAP.1	5.79E-06	2.60E-07	0.524541049	UP
ST3GAL6	5.84E-06	2.63E-07	0.725317909	UP
CCDC125	5.89E-06	2.66E-07	-0.522287684	DOWN
RAP2A.4	5.89E-06	2.66E-07	0.657587165	UP
RAB18	6.01E-06	2.73E-07	0.592966292	UP
CHAC2	6.07E-06	2.76E-07	0.676887292	UP
TAX1BP1.1	6.12E-06	2.79E-07	0.599226413	UP
KIF11	6.14E-06	2.80E-07	0.591753062	UP
RPS17	6.27E-06	2.87E-07	0.769062018	UP
RNF138.1	6.32E-06	2.90E-07	0.651855614	UP
RPS17.1	6.37E-06	2.93E-07	0.728907583	UP
TSC22D1.1	6.38E-06	2.93E-07	0.593418543	UP
PHLDA1	6.43E-06	2.96E-07	0.543902172	UP
0.7067	6.47E-06	2.99E-07	-0.85522351	DOWN
ERI2	6.49E-06	2.99E-07	0.512428457	UP
EPS8	6.55E-06	3.03E-07	0.756336262	UP
CCDC71L	6.67E-06	3.10E-07	0.619044908	UP
0.659	6.75E-06	3.15E-07	-0.5615224	DOWN
ANAPC10	6.81E-06	3.18E-07	0.824789848	UP
0.7526	6.85E-06	3.20E-07	1.057616923	UP
NAB1.1	6.85E-06	3.21E-07	0.535690618	UP
RRM2B	6.85E-06	3.21E-07	0.540266774	UP
PIGA	6.89E-06	3.23E-07	0.527198051	UP
ABCA1.1	6.90E-06	3.23E-07	0.802734698	UP
IMPAD1.1	6.96E-06	3.27E-07	0.576936444	UP
TMEM38B	7.02E-06	3.31E-07	0.558441721	UP
ZNF267	7.06E-06	3.34E-07	0.858063752	UP
LOC101928625 /// MED21.1	7.17E-06	3.39E-07	0.560424022	UP
PCGF5.2	7.18E-06	3.40E-07	0.5978275	UP
CLEC4A.1	7.27E-06	3.45E-07	0.592836759	UP
ATF3.2	7.34E-06	3.49E-07	0.843325347	UP
0.2016	7.36E-06	3.51E-07	0.868829284	UP
PTP4A1	7.36E-06	3.51E-07	0.631707802	UP
ZDHHC2.3	7.49E-06	3.59E-07	0.576941739	UP
FGD4.1	7.63E-06	3.67E-07	0.873106432	UP
NMD3	7.67E-06	3.69E-07	0.67902375	UP
SPRED1	7.87E-06	3.80E-07	0.667571039	UP
USP18	7.94E-06	3.85E-07	1.49040045	UP
RPL39	7.99E-06	3.88E-07	0.791450366	UP
FOXO3	8.02E-06	3.89E-07	-0.657228651	DOWN
PARP8.1	8.08E-06	3.93E-07	0.626657537	UP
HIP1.1	8.10E-06	3.95E-07	-0.846930646	DOWN
CD58.4	8.10E-06	3.96E-07	0.558901464	UP
ANP32E.1	8.12E-06	3.97E-07	0.547153822	UP
CHURC1.2	8.14E-06	3.98E-07	0.570423308	UP
PPM1A.3	8.14E-06	3.98E-07	0.576409012	UP
YIPF6.2	8.21E-06	4.03E-07	0.508712123	UP
FAS.1	8.23E-06	4.04E-07	0.538865739	UP
OAS1	8.25E-06	4.05E-07	1.378445972	UP
FAM19A1	8.31E-06	4.09E-07	0.741649325	UP
EAF2.2	8.34E-06	4.11E-07	0.8209091	UP
CAMK1D	8.39E-06	4.14E-07	-0.539928852	DOWN
IKZF5.1	8.39E-06	4.14E-07	0.562015619	UP
ARAP3	8.43E-06	4.17E-07	-0.51257277	DOWN
DOCK4.1	8.46E-06	4.19E-07	0.939114688	UP
SFR1.1	8.50E-06	4.21E-07	0.632728712	UP
FAM3C	8.54E-06	4.24E-07	0.525550578	UP
SIGLEC10.1	8.54E-06	4.24E-07	-0.62540394	DOWN
CEP57.1	8.59E-06	4.27E-07	0.573352374	UP
RPL9	8.62E-06	4.29E-07	0.78267279	UP
SAMSN1.2	8.89E-06	4.45E-07	0.646476662	UP
FBXO5	8.96E-06	4.49E-07	0.593305807	UP
ZWILCH.1	8.96E-06	4.49E-07	0.511933106	UP
FBXO6	8.97E-06	4.50E-07	0.74440694	UP
C1QB	9.10E-06	4.58E-07	0.72115405	UP
ZNF658	9.15E-06	4.61E-07	0.511096335	UP
NDUFS4.1	9.24E-06	4.67E-07	0.588973273	UP
RSL24D1	9.28E-06	4.69E-07	1.012054535	UP
CARD16 /// CASP1	9.34E-06	4.73E-07	0.563900095	UP
GOLIM4.2	9.34E-06	4.73E-07	0.511224721	UP
FAM129A	9.38E-06	4.75E-07	-0.644132656	DOWN
POLR2J4.3	9.50E-06	4.83E-07	-0.598905005	DOWN
CKLF.1	9.55E-06	4.86E-07	0.585994173	UP
KIAA1715	9.63E-06	4.91E-07	0.638130052	UP
THBS1.1	9.67E-06	4.93E-07	-0.665846703	DOWN
GPR180.4	9.76E-06	4.98E-07	0.594680463	UP
GTF2H5.1	9.76E-06	4.99E-07	0.530879134	UP
ATP5J	9.79E-06	5.01E-07	0.558769052	UP
TRAT1	9.82E-06	5.03E-07	0.940317025	UP
TIMM8B.1	9.83E-06	5.04E-07	0.526702921	UP
OTUD6B-AS1	9.91E-06	5.09E-07	0.556712535	UP
UTP15.1	9.97E-06	5.13E-07	0.516097787	UP
ALG10 /// ALG10B.2	1.01E-05	5.21E-07	0.590757746	UP
0.3511	1.02E-05	5.27E-07	0.540471761	UP
TATDN1	1.03E-05	5.34E-07	0.547295672	UP
TMTC3.2	1.05E-05	5.45E-07	0.502633481	UP
MRPL50	1.06E-05	5.49E-07	0.741640448	UP
0.8353	1.07E-05	5.55E-07	-0.726218421	DOWN
BST2	1.09E-05	5.72E-07	0.63929293	UP
SNX16.1	1.09E-05	5.73E-07	0.711871988	UP
FAM26F.1	1.10E-05	5.78E-07	1.133807552	UP
RAPH1.2	1.11E-05	5.86E-07	0.660246082	UP
UBA6.1	1.11E-05	5.87E-07	0.642865217	UP
HMMR	1.12E-05	5.88E-07	0.53970535	UP
TRAPPC2 /// TRAPPC2P1	1.12E-05	5.89E-07	0.593377278	UP
GFPT1.3	1.12E-05	5.93E-07	0.560917232	UP
0.2178	1.14E-05	6.04E-07	-0.506422397	DOWN
SCOC	1.15E-05	6.07E-07	0.649292789	UP
ZNF708	1.15E-05	6.11E-07	0.640438006	UP
FAR1	1.15E-05	6.12E-07	0.749970387	UP
SUCO	1.15E-05	6.12E-07	0.542463104	UP
BIRC2	1.16E-05	6.18E-07	0.535958668	UP
CEP57.3	1.18E-05	6.27E-07	0.524669156	UP
CHD9	1.18E-05	6.33E-07	0.503293499	UP
BRWD1.1	1.19E-05	6.41E-07	0.588851814	UP
TIGD7	1.19E-05	6.41E-07	0.566043163	UP
CEACAM1.1	1.22E-05	6.55E-07	0.802488463	UP
CTLA4.4	1.26E-05	6.81E-07	0.592840755	UP
KAT2B	1.26E-05	6.85E-07	0.552285883	UP
0.7749	1.27E-05	6.88E-07	0.638796604	UP
PARP12	1.28E-05	6.93E-07	0.720260251	UP
TNFRSF17	1.28E-05	6.97E-07	1.20445691	UP
DPY19L4.1	1.31E-05	7.17E-07	0.566604207	UP
ARL14EP	1.31E-05	7.17E-07	0.564380349	UP
XRCC4.1	1.34E-05	7.36E-07	0.524258559	UP
0.3388	1.38E-05	7.62E-07	0.558676536	UP
TMEM38B.1	1.39E-05	7.65E-07	0.595673026	UP
KYNU.2	1.39E-05	7.67E-07	0.65984587	UP
POLI	1.39E-05	7.68E-07	0.663092742	UP
RECQL.1	1.40E-05	7.73E-07	0.582286413	UP
PAWR.4	1.40E-05	7.74E-07	0.699255474	UP
GLS.4	1.40E-05	7.75E-07	0.509943545	UP
0.8097	1.40E-05	7.75E-07	0.872206558	UP
C14orf142	1.41E-05	7.81E-07	0.598811147	UP
NRGN	1.41E-05	7.84E-07	-0.80148253	DOWN
0.3929	1.42E-05	7.86E-07	-0.619319403	DOWN
0.8403	1.43E-05	7.95E-07	0.588418937	UP
ERAP1.3	1.45E-05	8.07E-07	1.008961662	UP
0.7226	1.47E-05	8.26E-07	-0.581626333	DOWN
SPATS2L.3	1.48E-05	8.29E-07	0.965360604	UP
ZBP1	1.49E-05	8.38E-07	0.780872374	UP
HOXA1	1.50E-05	8.43E-07	0.530259392	UP
IL7	1.50E-05	8.44E-07	0.551734128	UP
MRPL50.1	1.50E-05	8.45E-07	0.771532004	UP
IRF7	1.52E-05	8.60E-07	1.032402389	UP
LOC145783 /// ZNF280D.3	1.53E-05	8.63E-07	0.775147495	UP
LOC101928589 /// TMEM164.1	1.53E-05	8.64E-07	-0.611714216	DOWN
ETV7.1	1.54E-05	8.73E-07	1.4707253	UP
CAMK1D.1	1.57E-05	8.91E-07	-0.504561911	DOWN
0.6144	1.57E-05	8.94E-07	0.534047648	UP
ATP11C	1.58E-05	8.97E-07	0.504718433	UP
CLEC4D	1.59E-05	9.02E-07	0.830445803	UP
FPGT	1.59E-05	9.07E-07	0.671935347	UP
GAB1.6	1.61E-05	9.23E-07	0.580711575	UP
ZNF22	1.63E-05	9.32E-07	0.517570676	UP
PNPLA8.2	1.64E-05	9.39E-07	0.517649796	UP
GABPA.1	1.66E-05	9.50E-07	0.521522755	UP
0.6489	1.69E-05	9.70E-07	1.448471981	UP
C18orf32 /// RPL17 /// RPL17-C18orf32 /// SNORD58A /// SNORD58B /// SNORD58C.2	1.70E-05	9.78E-07	0.835999766	UP
HAUS3	1.72E-05	9.95E-07	0.52309885	UP
0.1785	1.73E-05	9.98E-07	0.644874392	UP
RPS17P5 /// RPS17P5	1.75E-05	1.02E-06	0.684678973	UP
ARL1.2	1.77E-05	1.03E-06	0.663387411	UP
ZNF736.1	1.77E-05	1.03E-06	0.548266421	UP
LACC1.2	1.78E-05	1.04E-06	0.579750923	UP
MRPL32	1.79E-05	1.04E-06	0.574493645	UP
ZNF684	1.80E-05	1.05E-06	0.624894803	UP
MIR155 /// MIR155HG	1.80E-05	1.05E-06	0.781673049	UP
0.8604	1.80E-05	1.05E-06	-0.605479339	DOWN
FSD1L.1	1.80E-05	1.05E-06	0.567765008	UP
FAS	1.86E-05	1.09E-06	0.60186294	UP
COX7C	1.88E-05	1.11E-06	0.817356789	UP
0.6218	1.90E-05	1.12E-06	-0.580862319	DOWN
CETN3	1.91E-05	1.13E-06	1.001643818	UP
TMEM156	1.91E-05	1.13E-06	0.553845963	UP
KRCC1	1.96E-05	1.17E-06	0.621437605	UP
NFYB	1.96E-05	1.17E-06	0.701346364	UP
ODF2L	1.98E-05	1.19E-06	0.607744374	UP
SLC16A10	1.99E-05	1.20E-06	-0.833264248	DOWN
ITGA4	2.00E-05	1.20E-06	0.677741504	UP
CHN1	2.08E-05	1.26E-06	0.518932715	UP
ITGAV	2.11E-05	1.28E-06	0.673350591	UP
RP4-614O4.12	2.11E-05	1.28E-06	0.562779662	UP
LARP7	2.12E-05	1.29E-06	0.548881059	UP
NEK1.3	2.13E-05	1.29E-06	0.59608834	UP
ELL2.3	2.13E-05	1.30E-06	0.591079822	UP
WASL	2.17E-05	1.32E-06	-0.500703023	DOWN
TMEM161B	2.20E-05	1.35E-06	0.512599559	UP
KIF21A	2.28E-05	1.41E-06	0.643144402	UP
OPA1.2	2.28E-05	1.41E-06	0.586389703	UP
FOXO3 /// FOXO3B	2.29E-05	1.41E-06	-0.627233768	DOWN
MIB1.1	2.30E-05	1.42E-06	0.637380143	UP
CCDC82.2	2.30E-05	1.42E-06	0.61071441	UP
EMP1.1	2.31E-05	1.43E-06	0.744763005	UP
DYNC1I2.2	2.35E-05	1.46E-06	0.582630665	UP
BCAT1.2	2.35E-05	1.46E-06	0.715331101	UP
ZNF585A.1	2.39E-05	1.49E-06	0.583927205	UP
CENPQ	2.39E-05	1.50E-06	0.521308298	UP
C18orf32 /// RPL17 /// RPL17-C18orf32 /// SNORD58A /// SNORD58B /// SNORD58C.1	2.40E-05	1.50E-06	0.811289123	UP
ARL13B	2.42E-05	1.52E-06	0.616007686	UP
HINT3	2.45E-05	1.54E-06	0.616757061	UP
MPZL2.1	2.47E-05	1.56E-06	0.757918925	UP
CD28	2.48E-05	1.57E-06	0.578527689	UP
WWP1	2.51E-05	1.58E-06	0.531101288	UP
MIER3.2	2.52E-05	1.59E-06	0.5970711	UP
RCN2.1	2.52E-05	1.60E-06	0.502594334	UP
MYADM	2.53E-05	1.60E-06	-0.560737352	DOWN
EID3	2.61E-05	1.66E-06	0.515192673	UP
ZNF107.1	2.62E-05	1.67E-06	0.785898832	UP
C9orf85.2	2.62E-05	1.67E-06	0.531165133	UP
EHBP1L1.1	2.65E-05	1.70E-06	-0.500856038	DOWN
RP1-39G22.7.1	2.74E-05	1.76E-06	0.588191185	UP
ATAD2.1	2.74E-05	1.76E-06	0.508351391	UP
0.3946	2.76E-05	1.78E-06	-0.529740831	DOWN
ZNF506	2.78E-05	1.80E-06	0.752215485	UP
TMEM165	2.80E-05	1.82E-06	0.505293388	UP
ZNF268	2.83E-05	1.84E-06	0.582907069	UP
KMO.1	2.85E-05	1.85E-06	0.643089	UP
ABAT.2	2.87E-05	1.86E-06	-0.518608342	DOWN
ST8SIA1.1	2.89E-05	1.88E-06	0.555335818	UP
NEFL.2	2.91E-05	1.90E-06	0.670432366	UP
SLC35F5.1	2.92E-05	1.90E-06	0.508542801	UP
FAM135A.1	3.01E-05	1.97E-06	0.539196253	UP
SAMSN1	3.05E-05	2.01E-06	0.593384243	UP
MYSM1.1	3.07E-05	2.02E-06	0.521307753	UP
ETNK1.5	3.09E-05	2.04E-06	0.546343339	UP
IL6ST.2	3.11E-05	2.05E-06	-0.516540917	DOWN
LINC00487	3.17E-05	2.10E-06	1.164979118	UP
VEZT.1	3.18E-05	2.11E-06	0.550163875	UP
ELOVL6	3.19E-05	2.12E-06	0.610486575	UP
TUBE1	3.26E-05	2.17E-06	0.65400176	UP
0.3962	3.29E-05	2.19E-06	0.601913423	UP
ZNF567	3.31E-05	2.21E-06	0.643946135	UP
AP1S2	3.33E-05	2.22E-06	0.510603437	UP
ANKRD22	3.37E-05	2.25E-06	1.217948323	UP
0.5027	3.37E-05	2.25E-06	-0.636647112	DOWN
N4BP2	3.39E-05	2.27E-06	0.553355245	UP
ARGLU1.2	3.40E-05	2.28E-06	0.695925449	UP
0.6642	3.41E-05	2.29E-06	-0.510563137	DOWN
KLHDC7B.1	3.44E-05	2.32E-06	0.686976679	UP
HDAC9.2	3.46E-05	2.33E-06	0.535619255	UP
XRN1	3.56E-05	2.40E-06	0.725286942	UP
HMGB1.3	3.59E-05	2.43E-06	0.502815389	UP
0.1636	3.60E-05	2.44E-06	-0.718807583	DOWN
KRCC1.2	3.62E-05	2.45E-06	0.597112874	UP
RPS17.2	3.66E-05	2.49E-06	0.629442595	UP
LY6E	3.67E-05	2.49E-06	1.254970595	UP
MICU3	3.69E-05	2.52E-06	0.573964011	UP
0.4928	3.71E-05	2.53E-06	0.642473744	UP
SIGLEC10	3.73E-05	2.55E-06	-0.580789407	DOWN
RPL31.1	3.76E-05	2.57E-06	1.108156295	UP
SLC39A8.1	3.78E-05	2.59E-06	0.521250192	UP
INPP4B.3	3.83E-05	2.63E-06	0.650186091	UP
SEC14L1.1	3.87E-05	2.66E-06	-0.542597629	DOWN
DYNC1I2.1	3.89E-05	2.68E-06	0.510742278	UP
MIR612 /// NEAT1.6	3.98E-05	2.75E-06	-0.792898737	DOWN
EPB41L3.2	3.99E-05	2.76E-06	0.698330769	UP
LOC101927830 /// TMLHE-AS1	4.15E-05	2.89E-06	0.576970285	UP
C20orf197	4.16E-05	2.90E-06	0.773156375	UP
ZBTB16	4.44E-05	3.12E-06	-0.619347524	DOWN
ABCB10	4.44E-05	3.12E-06	0.570064974	UP
RRM2	4.45E-05	3.13E-06	0.718098609	UP
CRLS1.1	4.49E-05	3.17E-06	0.53101336	UP
PTGS1.1	4.51E-05	3.18E-06	-0.590186537	DOWN
GBP5.1	4.52E-05	3.19E-06	0.924619447	UP
CCNT2	4.52E-05	3.20E-06	0.566462877	UP
CCNT2.1	4.53E-05	3.20E-06	0.519471258	UP
RPS3A /// SNORD73A.2	4.59E-05	3.25E-06	0.88020404	UP
SH2D1A	4.61E-05	3.27E-06	0.547643312	UP
APOL6.2	4.61E-05	3.27E-06	0.557338786	UP
SIGLEC1.1	4.68E-05	3.34E-06	0.959710741	UP
ZNF117.2	4.81E-05	3.45E-06	0.880761336	UP
ZNF180	4.82E-05	3.45E-06	0.501603107	UP
FAM26F.2	4.85E-05	3.48E-06	1.017792254	UP
DZIP3	4.92E-05	3.54E-06	0.536689368	UP
GORAB	4.94E-05	3.56E-06	0.600957467	UP
PPIP5K2	4.95E-05	3.57E-06	0.505676465	UP
RPL7.1	5.05E-05	3.66E-06	0.759469824	UP
GNAZ	5.09E-05	3.69E-06	-0.547964431	DOWN
RALGPS2.1	5.37E-05	3.95E-06	0.546727244	UP
NUDT21.2	5.40E-05	3.98E-06	0.528235656	UP
ANKRD22.1	5.46E-05	4.03E-06	0.707190014	UP
ANKRD12.1	5.48E-05	4.05E-06	0.558233601	UP
SPATS2L	5.52E-05	4.09E-06	0.715522828	UP
ADTRP.1	5.53E-05	4.10E-06	0.811068915	UP
0.6313	5.55E-05	4.11E-06	-0.547939724	DOWN
PFDN4.1	5.61E-05	4.17E-06	0.99054908	UP
CXorf57.1	5.63E-05	4.19E-06	0.503933394	UP
0.3909	5.72E-05	4.27E-06	0.583536016	UP
SIGLEC1	5.78E-05	4.33E-06	1.27757009	UP
LOC100996724 /// LOC100996761 /// LOC101929792 /// LOC101930416 /// PDE4DIP.2	5.84E-05	4.38E-06	0.554284638	UP
C5orf56.1	6.00E-05	4.52E-06	0.713511687	UP
RPL23 /// SNORA21	6.00E-05	4.52E-06	0.785576378	UP
XAF1.1	6.17E-05	4.68E-06	1.038044305	UP
GAPT	6.21E-05	4.71E-06	0.554385122	UP
ARHGAP5.4	6.21E-05	4.72E-06	0.563292228	UP
RPL41	6.23E-05	4.74E-06	0.508657838	UP
SNRPD1	6.24E-05	4.75E-06	0.532338634	UP
AC079767.4	6.38E-05	4.87E-06	0.733161278	UP
TC2N	6.39E-05	4.88E-06	0.651199984	UP
DHRS9	6.42E-05	4.92E-06	0.635581928	UP
ACSL4.2	6.48E-05	4.98E-06	0.531316152	UP
RPS3A /// SNORD73A	6.74E-05	5.20E-06	0.834669244	UP
IFNG	6.75E-05	5.21E-06	0.509436441	UP
MT1E	6.86E-05	5.31E-06	0.622392064	UP
ZWINT	7.08E-05	5.52E-06	0.547145525	UP
MIB1.2	7.13E-05	5.56E-06	0.517056135	UP
XRCC4.3	7.19E-05	5.61E-06	0.550012969	UP
SERPING1	7.24E-05	5.67E-06	1.17962616	UP
TMX1	7.49E-05	5.90E-06	0.572649266	UP
TNFAIP6	7.51E-05	5.92E-06	0.896577213	UP
LOC102606465	7.60E-05	5.99E-06	0.536322723	UP
IGF1R.3	7.71E-05	6.10E-06	-0.609491974	DOWN
TMOD2.1	7.73E-05	6.12E-06	0.514145248	UP
RPS3A /// SNORD73A.1	7.80E-05	6.20E-06	0.850885578	UP
0.579	7.86E-05	6.25E-06	-0.513804851	DOWN
TXN	7.91E-05	6.30E-06	0.576570342	UP
OASL	8.00E-05	6.39E-06	1.102615534	UP
GKAP1.2	8.00E-05	6.40E-06	0.515957861	UP
OAS2.2	8.06E-05	6.46E-06	0.916641511	UP
KIAA1958.1	8.10E-05	6.50E-06	0.510597399	UP
RP6-11O7.2 /// RPL7P52	8.21E-05	6.60E-06	0.848580861	UP
TRAPPC13.2	8.22E-05	6.61E-06	0.559868022	UP
NAP1L2	8.29E-05	6.67E-06	0.551467387	UP
JRKL.1	8.31E-05	6.70E-06	0.519329242	UP
0.7598	8.58E-05	6.95E-06	0.649060288	UP
AUTS2	8.72E-05	7.08E-06	-0.519230399	DOWN
PCDH9.3	8.74E-05	7.10E-06	0.759781553	UP
CREBZF.5	8.75E-05	7.11E-06	0.549577857	UP
GATA2.1	8.77E-05	7.13E-06	-0.974579009	DOWN
MT1X.1	8.79E-05	7.16E-06	0.629863866	UP
ZMAT1	9.10E-05	7.47E-06	0.750508134	UP
C8orf59	9.16E-05	7.52E-06	0.533501413	UP
RB1CC1.1	9.44E-05	7.79E-06	0.538393175	UP
TRIM5	9.57E-05	7.93E-06	0.568504068	UP
ZNF230.1	9.92E-05	8.27E-06	0.754028683	UP
ZNF644.1	9.93E-05	8.28E-06	0.561769869	UP
BATF2	0.000105371	8.89E-06	0.895729069	UP
SENP6.1	0.000107807	9.14E-06	0.540117201	UP
FAS.3	0.00010794	9.15E-06	0.648461108	UP
UHMK1.2	0.000109503	9.30E-06	-0.564957036	DOWN
0.2495	0.00011016	9.37E-06	-0.533638962	DOWN
VCPIP1.3	0.00011016	9.37E-06	0.532128469	UP
FAS.2	0.000111304	9.48E-06	0.616972597	UP
SNRPE.1	0.000111361	9.49E-06	0.609884108	UP
LAMP3	0.000111492	9.51E-06	1.138502316	UP
ZFP1	0.000118138	1.02E-05	0.510912321	UP
PTS	0.000118236	1.02E-05	0.562039544	UP
HGF	0.000120994	1.05E-05	0.517351714	UP
RNF217	0.000123357	1.07E-05	0.605514409	UP
10-Sep	0.000124101	1.08E-05	0.527762931	UP
0.4313	0.000124522	1.09E-05	0.737150472	UP
CCND3	0.000127824	1.12E-05	-0.533222187	DOWN
AKAP2 /// PALM2-AKAP2.2	0.000133219	1.18E-05	0.504358918	UP
CCDC126.1	0.000135599	1.20E-05	0.503876326	UP
ST3GAL6.2	0.000136499	1.21E-05	0.63344877	UP
0.1267	0.000138661	1.23E-05	0.590166017	UP
TOMM5.1	0.000143678	1.28E-05	0.53632973	UP
0.5075	0.000145054	1.30E-05	0.628000696	UP
SLC19A2	0.000145442	1.30E-05	0.565224646	UP
FAM3C.1	0.000146875	1.32E-05	0.620821798	UP
SPARC	0.000147263	1.32E-05	-0.663019657	DOWN
MSR1.3	0.000148595	1.34E-05	0.512951923	UP
TMEM200A	0.000148784	1.34E-05	0.585257086	UP
TTC28-AS1.2	0.000149051	1.34E-05	0.500294154	UP
OAS3	0.00014957	1.35E-05	1.338272868	UP
XAF1	0.000152667	1.38E-05	1.001907453	UP
METTL18	0.000153952	1.40E-05	0.554752209	UP
RPL7	0.000154906	1.41E-05	0.627571413	UP
PRKAG2	0.000155581	1.42E-05	0.609576793	UP
KLHL14.2	0.000158748	1.45E-05	0.784007393	UP
LCORL.2	0.000160655	1.47E-05	0.530755362	UP
NAP1L1	0.000160826	1.47E-05	0.504717028	UP
ZNF571	0.000162239	1.49E-05	0.535538905	UP
CD226	0.000163549	1.50E-05	0.529921442	UP
CLEC2D.1	0.000169079	1.57E-05	0.510903632	UP
0.4	0.000169114	1.57E-05	0.560320464	UP
ZBTB1	0.000171841	1.60E-05	0.636919931	UP
CLIC2	0.000173646	1.62E-05	0.661425853	UP
SLC15A2	0.00017414	1.62E-05	0.515313445	UP
ITPKB	0.00017688	1.66E-05	-0.509000195	DOWN
0.8399	0.000178466	1.67E-05	0.517054774	UP
0.4341	0.000178835	1.68E-05	0.602235988	UP
IFI35	0.000178863	1.68E-05	0.671294915	UP
0.8015	0.000182926	1.72E-05	-0.520602738	DOWN
FPR3.1	0.000183537	1.73E-05	0.582525793	UP
AP1AR	0.000187822	1.78E-05	0.582310222	UP
RAB33B	0.000195935	1.87E-05	0.550243369	UP
LILRA5.1	0.000196405	1.87E-05	0.579352236	UP
COX6C	0.000197569	1.89E-05	0.544654783	UP
SOCS1.2	0.000198887	1.90E-05	0.507954642	UP
0.3471	0.000204022	1.97E-05	-0.681628243	DOWN
STAP1	0.000204781	1.97E-05	0.659076039	UP
CISD2	0.000206197	1.99E-05	0.839989292	UP
MICAL2.2	0.000206436	1.99E-05	-0.579740266	DOWN
C18orf49 /// ZCCHC2	0.000206698	2.00E-05	0.807527363	UP
0.5787	0.000208125	2.01E-05	0.51154636	UP
MPZL1	0.000208125	2.01E-05	-0.548297869	DOWN
PSAT1.1	0.000210177	2.04E-05	0.543858128	UP
OAS2	0.00021435	2.09E-05	1.157157193	UP
MT2A	0.00021578	2.11E-05	0.59670861	UP
SLC24A3	0.000216157	2.11E-05	-0.632301493	DOWN
TUBB1	0.000216737	2.12E-05	-0.783523496	DOWN
CCL2	0.000216997	2.12E-05	0.670719918	UP
0.1869	0.000220257	2.16E-05	-0.684665347	DOWN
MPL	0.000222918	2.19E-05	-0.676378696	DOWN
ANKRD13C.3	0.000225416	2.22E-05	0.535513416	UP
ASPH.2	0.000226256	2.23E-05	0.611208424	UP
MAP9.1	0.000232115	2.30E-05	0.621630649	UP
ENPP4.1	0.000238192	2.36E-05	0.527282787	UP
PTGS1.2	0.000239658	2.38E-05	-0.556910804	DOWN
LSM8.1	0.000241671	2.40E-05	0.627641149	UP
MT1HL1	0.000244022	2.43E-05	0.553077046	UP
VIL1.3	0.000246252	2.46E-05	-0.520688126	DOWN
ZBP1.1	0.00024788	2.48E-05	0.730267952	UP
UTS2.1	0.000248219	2.48E-05	1.10545453	UP
ZCCHC2	0.000250445	2.51E-05	0.661388908	UP
LOC100507535	0.000250615	2.52E-05	0.643676766	UP
HBA1 /// HBA2.2	0.000252635	2.54E-05	-0.56480966	DOWN
RIN2.1	0.000252663	2.54E-05	0.610444409	UP
IRS2.1	0.000256863	2.59E-05	-0.551072038	DOWN
CCL8	0.00026007	2.63E-05	0.636100554	UP
RGS10.2	0.000260818	2.64E-05	0.55979363	UP
0.902	0.000264759	2.69E-05	0.582765777	UP
HIP1.3	0.00027397	2.81E-05	-0.64282938	DOWN
RP11-476D10.1	0.000278802	2.87E-05	0.889162596	UP
0.6961	0.000280923	2.90E-05	0.642481929	UP
0.3406	0.000285747	2.95E-05	-0.553282989	DOWN
HBA1 /// HBA2.1	0.000290137	3.01E-05	-0.540608216	DOWN
JAM3	0.000295162	3.07E-05	-0.527087215	DOWN
CEP135.1	0.000295162	3.07E-05	0.546097537	UP
GBP1	0.00029518	3.07E-05	0.704439698	UP
VPS13A.1	0.000297356	3.10E-05	0.509270031	UP
RPL34	0.000297431	3.10E-05	0.847393537	UP
IGF1R	0.000299861	3.13E-05	-0.572171429	DOWN
MPZL1.1	0.000301151	3.15E-05	-0.512445832	DOWN
FAM209A /// FAM209B	0.000303106	3.17E-05	0.522187031	UP
OAS3.1	0.000317364	3.35E-05	0.968320701	UP
CDC14A	0.000323263	3.42E-05	0.712036946	UP
IFIT2	0.000325068	3.44E-05	0.803090283	UP
MT1H	0.00033196	3.53E-05	0.57608418	UP
SVIP	0.000333102	3.54E-05	0.543124176	UP
MACROD2.2	0.000338766	3.61E-05	0.697488843	UP
PTPRN2.1	0.000343581	3.67E-05	0.598690762	UP
CTDSPL.2	0.000344915	3.69E-05	-0.560975584	DOWN
MPZL1.3	0.000348516	3.74E-05	-0.505288602	DOWN
DHRS9.1	0.000353328	3.80E-05	0.64241066	UP
RBL1.3	0.000358265	3.87E-05	0.505846686	UP
OAS2.1	0.000359113	3.88E-05	0.657152008	UP
DHRS9.2	0.00036075	3.91E-05	0.624297219	UP
TSPAN2.1	0.000365672	3.97E-05	0.675468561	UP
OASL.1	0.000368571	4.01E-05	0.857345515	UP
SENP7	0.000368916	4.01E-05	0.521431462	UP
LIN7C	0.000376741	4.11E-05	0.523506207	UP
GUCY1A3	0.000378016	4.13E-05	-0.535790337	DOWN
HBA1 /// HBA2	0.000391451	4.30E-05	-0.531475331	DOWN
0.3177	0.000392566	4.32E-05	-0.747280732	DOWN
GBP5	0.000392891	4.32E-05	0.698045946	UP
0.6416	0.000402521	4.45E-05	0.855705885	UP
PTGS2.1	0.00040719	4.51E-05	0.517159315	UP
GBP1.3	0.000420714	4.70E-05	0.786844222	UP
DSC2	0.000423194	4.73E-05	-0.702604435	DOWN
RNASE4.1	0.000438386	4.93E-05	0.50168583	UP
XAF1.2	0.000463082	5.27E-05	1.067911687	UP
LIG4.1	0.000477283	5.47E-05	0.528516903	UP
IGFBP3	0.000478969	5.49E-05	0.523932422	UP
GZMK	0.000485955	5.58E-05	0.560361238	UP
CD72	0.000517677	6.03E-05	0.604734704	UP
MGLL	0.000526893	6.16E-05	-0.569198737	DOWN
MX1	0.0005552	6.57E-05	1.157632937	UP
LIPA /// LOC101926887	0.000558288	6.61E-05	0.641073233	UP
CD274.1	0.000565712	6.71E-05	0.750314451	UP
CENPK	0.000582758	6.94E-05	0.830964761	UP
SPARC.1	0.000606279	7.27E-05	-0.666435863	DOWN
LILRA5.2	0.000614445	7.39E-05	0.534253397	UP
MS4A7	0.000619054	7.45E-05	0.538066235	UP
ZNF117.3	0.000631206	7.62E-05	0.632414616	UP
0.8712	0.000653942	7.95E-05	0.537534065	UP
CLU.1	0.000667058	8.14E-05	-0.583079803	DOWN
GAS5 /// SNORD44 /// SNORD47 /// SNORD74 /// SNORD76 /// SNORD77 /// SNORD79 /// SNORD80 /// SNORD81.1	0.000679174	8.33E-05	0.559884284	UP
C8orf59.2	0.000690862	8.50E-05	0.52379721	UP
MOV10	0.000730708	9.08E-05	0.559250838	UP
PECAM1	0.000743233	9.26E-05	-0.528712701	DOWN
PTGS2	0.000757459	9.47E-05	0.60528473	UP
NEFL.1	0.000759044	9.50E-05	0.581962846	UP
NFYB.2	0.000779068	9.79E-05	0.512356278	UP
CARD16	0.000784191	9.87E-05	0.552698832	UP
GBP4	0.000788357	9.93E-05	0.676207789	UP
ITGB2	0.000810335	0.000102761	0.528361948	UP
MYBL1	0.000812855	0.000103131	0.53390314	UP
GBP1.2	0.000815929	0.00010361	0.610816221	UP
PTGS1.3	0.000816211	0.000103676	-0.6304808	DOWN
STXBP5.1	0.000823979	0.000104888	0.517455183	UP
0.3825	0.000831465	0.000106055	0.650645902	UP
PDK4.2	0.000905053	0.000117413	0.75951688	UP
HIST1H4H.1	0.00093684	0.000122191	0.620997654	UP
0.8341	0.000957311	0.000125455	0.654287514	UP
GAS5 /// SNORD44 /// SNORD47 /// SNORD74 /// SNORD76 /// SNORD77 /// SNORD79 /// SNORD80 /// SNORD81	0.000970442	0.000127513	0.531860698	UP
ZNF83.1	0.001065883	0.000142747	-0.513477942	DOWN
RP13-258O15.1 /// RPL26P37 /// RPL26P37	0.001078587	0.000144824	0.700042507	UP
TMEM255A	0.001100721	0.00014832	0.54032021	UP
IPW /// LOC101930404 /// PWARSN /// SNORD107 /// SNORD115-13 /// SNORD115-26 /// SNORD115-7 /// SNORD116-22 /// SNORD116-28 /// SNORD116-4	0.001149195	0.000155809	0.509177706	UP
MS4A1.2	0.001174199	0.000160006	0.512112853	UP
DDX11L2	0.001174483	0.000160066	-0.715112223	DOWN
ARHGAP18	0.001176223	0.000160324	0.50036683	UP
CPED1.1	0.00128034	0.000176978	0.530489357	UP
IKZF3	0.001298262	0.000179764	-0.569561961	DOWN
HELZ2	0.001433448	0.000202333	0.584887755	UP
MYOF	0.001440048	0.000203404	0.525718632	UP
SLC26A8	0.001451373	0.000205297	0.654521366	UP
CTDSPL	0.001463127	0.000207227	-0.558558685	DOWN
MANEA.3	0.001467339	0.000208012	0.570599237	UP
SF1.2	0.001468098	0.000208146	-0.687555688	DOWN
PFDN5	0.001498233	0.000213324	0.535908045	UP
RGS18	0.00157589	0.000226545	0.510191755	UP
FCRLA.1	0.001619827	0.000233751	0.530708276	UP
C4orf46 /// TOMM7	0.001668377	0.000241521	0.57960362	UP
HOTAIRM1	0.001688279	0.00024496	0.612665053	UP
ITGA2B	0.001699715	0.00024696	-0.562363631	DOWN
ORMDL1.1	0.001766391	0.000258718	0.547651301	UP
ADRB1.2	0.001768709	0.00025909	0.507536743	UP
S100B.1	0.001786124	0.000262099	-0.746621485	DOWN
CLU.2	0.001794653	0.000263712	-0.572525081	DOWN
IL18R1	0.00190165	0.000283195	0.566375605	UP
ACSL6.4	0.001974041	0.000296189	0.616608268	UP
PHF11.1	0.001986617	0.000298467	0.50274744	UP
CD200.1	0.001998833	0.000300669	0.531922998	UP
FCGR1B	0.002011268	0.000303055	0.693570181	UP
ANXA3	0.002031461	0.00030673	0.782491923	UP
C8orf31	0.002065134	0.000312495	0.555024615	UP
CLEC12B.1	0.002073534	0.000314069	0.936059645	UP
PSPH	0.002145641	0.000327466	1.001295959	UP
TRBV27	0.002165639	0.000331153	-0.719668267	DOWN
LRRN3	0.002222615	0.0003419	-0.924813093	DOWN
CASP5	0.002294352	0.000354742	0.624904291	UP
PFDN5.1	0.002297067	0.000355456	0.508557447	UP
RPL36A /// RPL36A-HNRNPH2	0.002299118	0.000355907	0.745574371	UP
TRIM14.3	0.002332262	0.000362098	0.500483445	UP
VPREB3	0.002570387	0.00040594	0.508729411	UP
FCRLA.2	0.002699195	0.000430236	0.754971506	UP
RRM2.1	0.002700786	0.000430638	0.580524793	UP
GP1BB /// SEPT5 /// SEPT5-GP1BB	0.00284839	0.000458855	-0.576585837	DOWN
LMNB1	0.002936213	0.00047565	0.548935947	UP
LGALS3BP	0.003038201	0.000495509	0.621229294	UP
CCR1.1	0.003070569	0.000501688	0.515725895	UP
ARHGEF40.3	0.003105454	0.000508468	-0.528086879	DOWN
0.5616	0.00324398	0.00053602	0.568162681	UP
FCRL1	0.003479409	0.000582376	0.61781382	UP
JAZF1.1	0.00366711	0.000619539	-0.594034791	DOWN
LAIR2	0.00379027	0.00064454	0.684161845	UP
KIAA1324.1	0.004085003	0.000704682	-0.860234615	DOWN
FCRL1.1	0.004430188	0.000775747	0.591424396	UP
0.6582	0.004683626	0.000829902	-0.600947184	DOWN
FCGR1A /// FCGR1B /// FCGR1C	0.004872418	0.000870849	0.68462774	UP
SAMD9L.2	0.004932261	0.000883983	0.650706064	UP
ITGA2B.1	0.005297608	0.000965468	-0.648576902	DOWN
P2RY12.1	0.005316976	0.000969679	0.574213686	UP
PRSS33	0.005378637	0.000984864	-0.839928684	DOWN
HDC	0.005448102	0.000999678	-0.65917	DOWN
GBP6.1	0.005550629	0.001021132	0.517074163	UP
PLGLB1 /// PLGLB2.2	0.006178709	0.001158062	0.604567284	UP
ERV3-2	0.006341603	0.001193436	0.640869474	UP
TTC26.3	0.006343245	0.001193895	0.505552536	UP
LEPR /// LEPROT.2	0.006366582	0.001199104	0.608634486	UP
FRG1 /// FRG1B /// LOC100134091 /// LOC100289097 /// LOC101930278 /// LOC101930531 /// LOC102724923	0.007041793	0.001356447	0.59299358	UP
TMTC1.1	0.00708541	0.001367314	0.671693104	UP
RFX2.1	0.007422957	0.001445365	-0.524742397	DOWN
0.598	0.00754784	0.001475486	-0.51484459	DOWN
RPS24.1	0.00773931	0.001520285	0.590222092	UP
HEMGN.1	0.00790375	0.00155881	-0.746836829	DOWN
CLEC12A	0.008727773	0.001755207	0.720440394	UP
RHAG	0.008779303	0.001767339	0.523052476	UP
PRSS33.1	0.008890708	0.00179472	-0.792153488	DOWN
YBX3.1	0.008966	0.001812802	-0.537243525	DOWN
SCARF1.1	0.009646126	0.001974512	0.54918226	UP
0.511	0.010546513	0.002195702	0.512003282	UP
AKAP12.1	0.011074989	0.002326158	-0.68473378	DOWN
VWCE	0.012973685	0.002813147	-0.526671255	DOWN
CISD2.1	0.013273046	0.002889724	0.524959719	UP
IGF2BP2	0.013719813	0.003008094	-0.553980899	DOWN
0.7679	0.015758787	0.003565947	-0.732566186	DOWN
FEZ1	0.016384932	0.003734584	-0.548688718	DOWN
LPCAT2	0.016977619	0.00389584	0.536670926	UP
IGJ	0.018383759	0.004282464	0.691582219	UP
HEMGN	0.018564643	0.004331059	0.851313368	UP
PI3	0.019006967	0.004455133	-0.615751717	DOWN
TSPAN5	0.021383306	0.005151452	-0.502881298	DOWN
BPGM	0.022250417	0.005413387	0.702046814	UP
KLRC3	0.023393574	0.005748909	0.645372284	UP
TCL1A.1	0.0235847	0.005805009	0.607973718	UP
ITGB3.2	0.023666681	0.005828591	-0.515681716	DOWN
ITLN1	0.025160542	0.006272513	0.590969112	UP
LRRN3.1	0.025727927	0.006445526	-0.627824689	DOWN
HINT3.2	0.026385322	0.006655152	0.598515191	UP
PCDH9.1	0.026575105	0.006711293	0.510608077	UP
LGALS2	0.029221075	0.007540025	0.507030953	UP
RNASE2	0.031408627	0.00824424	0.586517422	UP
IRF5.2	0.031884896	0.008397277	0.633933658	UP
ORM1	0.032107833	0.008467748	-0.577562529	DOWN
CPA3	0.035898565	0.009724486	-0.74463388	DOWN
PI3.1	0.03995867	0.011108939	-0.581153235	DOWN
CRISP3	0.047767523	0.013869153	0.536492784	UP
