# Supplementary material for: Exploring the shared molecular mechanisms between systemic lupus erythematosus and primary Sjögren’s syndrome based on integrated bioinformatics and single-cell RNA-seq analysis
Source: Front Immunol. 2023 Aug 8;14:1212330. doi: 10.3389/fimmu.2023.1212330 (PMC10442653; doi:10.3389/fimmu.2023.1212330)
Supplement: Supplementary file 3 [file DataSheet_3.csv]

The commonly upregulated DEGs
CMPK2
ANXA3
CDK1
LAMP3
SERPING1
C11orf73
IFI27
TNFAIP6
OAS1
ANKRD22
IRF7
XAF1
PTGS2
SIGLEC1
USP18
SPATS2L
EPSTI1
ZWINT
CARD16
TRIM6
CKS2
BCL2A1
NDUFB3
CLEC4D
BATF2
MT1E
MS4A4A
BLVRA
CMC2
CENPW
OAS2
PLSCR1
VAMP5
CXCL10
HERC5
SCO2
MX1
ZCCHC2
CCDC71L
IFIH1
KMO
FBXO6
KIAA0101
NAT1
PARP9
MT2A
LY96
IFIT3
MIR6125 /// USP15
C18orf49 /// ZCCHC2
CHMP5
SLC26A8
KIF11
RNASE2
FCGR1B
IFIT2
OAS3
LGALS3BP
SAMD9L
HELZ2
TRIM69
OASL
CCL2
CRISP3
ISG15
DHRS9
CCRL2
PHF5A
BST2
IFI6
PCGF5
IFI44L
IFIT5
IFIT1
CCL8
RRM2
C1QB
ITGB2
RTP4
NMI
IFI35
RSAD2
LINC00487
LY6E
DDX58
MT1H
SAMD9
TXN
TXNDC17
IFI44
NUSAP1
